# Supplementary material for: RNA-seq Analysis Reveals Unique Transcriptome Signatures in Systemic Lupus Erythematosus Patients with Distinct Autoantibody Specificities
Source: PLoS One. 2016 Nov 11;11(11):e0166312. doi: 10.1371/journal.pone.0166312 (PMC5106032; doi:10.1371/journal.pone.0166312)
Supplement: S2 Table — (XLSX) [file pone.0166312.s014.xlsx]

## Sheet: Sheet1
Control vs Anti-dsDNA+ Group								Control vs Anti-ENA+ Group								Control vs Anti-dsDNA+ENA+ Group
Transcript ID	GENE ID	GENE	LOCUS	log2(fold_change)	p_value	Gene Type		Transcript ID	GENE ID	GENE	LOCUS	log2(fold_change)	p_value	Gene Type		Transcript ID	GENE ID	GENE	LOCUS	log2(fold_change)	p_value	Gene Type
ENST00000508014	ENSG00000002549	LAP3	chr4:17578814-17616194	2.66672	0.987076	Protein Coding		ENST00000360937	ENSG00000002726	AOC1	chr7:150521714-150558592	2.33519	0.238351	Protein Coding		ENST00000416793	ENSG00000002726	AOC1	chr7:150521714-150558592	2.81495	0.164262	Protein Coding
ENST00000539143	ENSG00000003056	M6PR	chr12:9066491-9102551	2.17078	0.910645	Protein Coding		ENST00000416793	ENSG00000002726	AOC1	chr7:150521714-150558592	3.26783	0.269888	Protein Coding		ENST00000539143	ENSG00000003056	M6PR	chr12:9066491-9102551	2.10645	0.907405	Protein Coding
ENST00000475590	ENSG00000003756	RBM5	chr3:49977439-50226508	1.79769e+308	0.492413	Protein Coding		ENST00000502843	ENSG00000004468	CD38	chr4:15779897-15854853	3.3366	0.397187	Protein Coding		ENST00000340870	ENSG00000003402	CFLAR	chr2:201980826-202041410	2.1196	0.963949	Protein Coding
ENST00000502843	ENSG00000004468	CD38	chr4:15779897-15854853	3.75347	0.350605	Protein Coding		ENST00000510674	ENSG00000004468	CD38	chr4:15779897-15854853	2.4204	0.906195	Protein Coding		ENST00000502843	ENSG00000004468	CD38	chr4:15779897-15854853	2.08697	0.574467	Protein Coding
ENST00000506191	ENSG00000004468	CD38	chr4:15779897-15854853	2.85168	0.957399	Protein Coding		ENST00000225275	ENSG00000005381	MPO	chr17:56347216-56358296	2.69863	0.00211361	Protein Coding		ENST00000394391	ENSG00000005194	CIAPIN1	chr16:57462080-57521239	9.93086	0.8036	Protein Coding
ENST00000510674	ENSG00000004468	CD38	chr4:15779897-15854853	3.01971	0.874513	Protein Coding		ENST00000473247	ENSG00000006530	AGK	chr7:141229002-141401953	2.54231	0.812475	Protein Coding		ENST00000225275	ENSG00000005381	MPO	chr17:56347216-56358296	3.43439	9.31057e-07	Protein Coding
ENST00000567751	ENSG00000005194	CIAPIN1	chr16:57462080-57521239	2.23506	0.997616	Protein Coding		ENST00000497747	ENSG00000008130	NADK	chr1:1682670-1711896	2.24135	0.979262	Protein Coding		ENST00000581022	ENSG00000005381	MPO	chr17:56347216-56358296	3.69797	0.966336	Protein Coding
ENST00000225275	ENSG00000005381	MPO	chr17:56347216-56358296	4.92482	4.78621e-05	Protein Coding		ENST00000340181	ENSG00000010030	ETV7	chr6:36322418-36458920	2.52151	0.0867969	Protein Coding		ENST00000473247	ENSG00000006530	AGK	chr7:141229002-141401953	2.55996	0.804752	Protein Coding
ENST00000578493	ENSG00000005381	MPO	chr17:56347216-56358296	4.4878	0.991832	Protein Coding		ENST00000536586	ENSG00000010278	CD9	chr12:6308880-6347425	2.03671	0.569122	Protein Coding		ENST00000370443	ENSG00000010404	IDS	chrX:148558520-148632055	1.79769e+308	0.476954	Protein Coding
ENST00000581022	ENSG00000005381	MPO	chr17:56347216-56358296	5.11013	0.975839	Protein Coding		ENST00000336604	ENSG00000010295	IFFO1	chr12:6647540-6665239	2.04384	0.427189	Protein Coding		ENST00000599546	ENSG00000011422	PLAUR	chr19:44150246-44174699	2.15123	0.891923	Protein Coding
ENST00000006967	ENSG00000006459	JHDM1D	chr7:139784545-139876835	1.79769e+308	0.415206	Protein Coding		ENST00000370443	ENSG00000010404	IDS	chrX:148558520-148632055	1.79769e+308	0.481082	Protein Coding		ENST00000599892	ENSG00000011422	PLAUR	chr19:44150246-44174699	2.79925	0.754686	Protein Coding
ENST00000473247	ENSG00000006530	AGK	chr7:141229002-141401953	2.78671	0.801766	Protein Coding		ENST00000476769	ENSG00000010810	FYN	chr6:111981534-112194655	2.40196	0.974355	Protein Coding		ENST00000231751	ENSG00000012223	LTF	chr3:46477135-46526724	3.26608	0.460799	Protein Coding
ENST00000008938	ENSG00000008438	PGLYRP1	chr19:46498338-46526323	3.25573	0.00251675	Protein Coding		ENST00000487824	ENSG00000010810	FYN	chr6:111981534-112194655	1.79769e+308	0.45132	Protein Coding		ENST00000417439	ENSG00000012223	LTF	chr3:46477135-46526724	3.03902	0.119393	Protein Coding
ENST00000370443	ENSG00000010404	IDS	chrX:148558520-148632055	1.79769e+308	0.479887	Protein Coding		ENST00000599892	ENSG00000011422	PLAUR	chr19:44150246-44174699	3.31861	0.739628	Protein Coding		ENST00000426532	ENSG00000012223	LTF	chr3:46477135-46526724	3.30116	8.12781e-06	Protein Coding
ENST00000599892	ENSG00000011422	PLAUR	chr19:44150246-44174699	3.13749	0.750192	Protein Coding		ENST00000231751	ENSG00000012223	LTF	chr3:46477135-46526724	2.01351	0.827742	Protein Coding		ENST00000502341	ENSG00000013561	RNF14	chr5:141323149-141369856	2.81137	0.952564	Protein Coding
ENST00000265748	ENSG00000011426	ANLN	chr7:36363829-36493400	2.82071	0.0505839	Protein Coding		ENST00000417439	ENSG00000012223	LTF	chr3:46477135-46526724	2.21119	0.451113	Protein Coding		ENST00000354420	ENSG00000023191	RNH1	chr11:494511-507300	2.51645	0.422223	Protein Coding
ENST00000231751	ENSG00000012223	LTF	chr3:46477135-46526724	6.22109	0.741368	Protein Coding		ENST00000426532	ENSG00000012223	LTF	chr3:46477135-46526724	2.13972	0.030683	Protein Coding		ENST00000360158	ENSG00000026508	CD44	chr11:35160416-35253949	1.79769e+308	0.397403	Protein Coding
ENST00000417439	ENSG00000012223	LTF	chr3:46477135-46526724	6.03928	0.425506	Protein Coding		ENST00000496967	ENSG00000020633	RUNX3	chr1:25226001-25291612	2.00838	0.933948	Protein Coding		ENST00000592783	ENSG00000030582	GRN	chr17:42422613-42430470	3.05453	0.9972	Protein Coding
ENST00000426532	ENSG00000012223	LTF	chr3:46477135-46526724	4.71668	0.16992	Protein Coding		ENST00000543578	ENSG00000022840	RNF10	chr12:120941076-121015397	2.05184	0.993827	Protein Coding		ENST00000559731	ENSG00000035664	DAPK2	chr15:64199234-64364232	5.70981	0.806983	Protein Coding
ENST00000481641	ENSG00000013441	CLK1	chr2:201717731-201729422	2.76839	0.968371	Protein Coding		ENST00000532581	ENSG00000023171	GRAMD1B	chr11:123396343-123498482	2.01226	0.473661	Protein Coding		ENST00000427765	ENSG00000048828	FAM120A	chr9:96208775-96328397	2.32185	1	Protein Coding
ENST00000545115	ENSG00000013573	DDX11	chr12:31173696-31257725	1.79769e+308	0.458663	Protein Coding		ENST00000395681	ENSG00000025708	TYMP	chr22:50961996-50971009	2.94291	0.234613	Protein Coding		ENST00000515719	ENSG00000049656	CLPTM1L	chr5:1317858-1345214	1.79769e+308	0.472733	Protein Coding
ENST00000552928	ENSG00000015153	YAF2	chr12:42550905-42632151	2.39954	0.937594	Protein Coding		ENST00000278385	ENSG00000026508	CD44	chr11:35160416-35253949	2.34032	0.965843	Protein Coding		ENST00000532797	ENSG00000051009	FAM160A2	chr11:6232564-6255941	2.39519	1	Protein Coding
ENST00000496967	ENSG00000020633	RUNX3	chr1:25226001-25291612	2.67762	0.916643	Protein Coding		ENST00000360158	ENSG00000026508	CD44	chr11:35160416-35253949	1.79769e+308	0.459118	Protein Coding		ENST00000498086	ENSG00000058063	ATP11B	chr3:182511287-182639726	1.79769e+308	0.357395	Protein Coding
ENST00000540420	ENSG00000020633	RUNX3	chr1:25226001-25291612	2.47953	0.960414	Protein Coding		ENST00000525211	ENSG00000026508	CD44	chr11:35160416-35253949	3.9942	0.998101	Protein Coding		ENST00000478540	ENSG00000058091	CDK14	chr7:89964536-90839905	2.34118	0.987505	Protein Coding
ENST00000028008	ENSG00000026297	RNASET2	chr6:166822851-167370679	2.01315	0.896251	Protein Coding		ENST00000592783	ENSG00000030582	GRN	chr17:42422613-42430470	3.19555	0.997334	Protein Coding		ENST00000491598	ENSG00000059378	PARP12	chr7:139723543-139763521	2.37259	0.854483	Protein Coding
ENST00000360158	ENSG00000026508	CD44	chr11:35160416-35253949	1.79769e+308	0.47166	Protein Coding		ENST00000591783	ENSG00000033011	ALG1	chr16:4932507-5147809	2.66677	0.929459	Protein Coding		ENST00000544291	ENSG00000059804	SLC2A3	chr12:8071825-8088871	2.37106	0.958337	Protein Coding
ENST00000495334	ENSG00000026751	SLAMF7	chr1:160709036-160724611	2.05426	0.902143	Protein Coding		ENST00000340149	ENSG00000033327	GAB2	chr11:77926342-78285919	1.79769e+308	0.431193	Protein Coding		ENST00000411549	ENSG00000060971	ACAA1	chr3:38080695-38178733	2.14442	0.741045	Protein Coding
ENST00000368198	ENSG00000027869	SH2D2A	chr1:156776034-156851642	2.32138	0.267345	Protein Coding		ENST00000496046	ENSG00000034152	MAP2K3	chr17:21187983-21218552	2.35033	0.32106	Protein Coding		ENST00000495124	ENSG00000062650	WAPAL	chr10:88195012-88281572	4.04716	0.859376	Protein Coding
ENST00000468744	ENSG00000027869	SH2D2A	chr1:156776034-156851642	2.27305	0.651635	Protein Coding		ENST00000512921	ENSG00000038210	PI4K2B	chr4:25162262-25280714	2.8694	0.609278	Protein Coding		ENST00000545344	ENSG00000064115	TM7SF3	chr12:27124518-27167367	2.1304	0.929577	Protein Coding
ENST00000486350	ENSG00000027869	SH2D2A	chr1:156776034-156851642	2.12787	0.813509	Protein Coding		ENST00000415012	ENSG00000042493	CAPG	chr2:85621870-85645555	2.59429	0.934169	Protein Coding		ENST00000182377	ENSG00000064763	FAR2	chr12:29302035-29534122	3.43828	0.662231	Protein Coding
ENST00000559339	ENSG00000028528	SNX1	chr15:64386321-64438289	1.79769e+308	0.489247	Protein Coding		ENST00000532797	ENSG00000051009	FAM160A2	chr11:6232564-6255941	2.86427	1	Protein Coding		ENST00000422886	ENSG00000065413	ANKRD44	chr2:197831740-198175897	6.11752	0.703143	Protein Coding
ENST00000555840	ENSG00000029364	SLC39A9	chr14:69846847-69929105	2.23683	0.794801	Protein Coding		ENST00000563781	ENSG00000051108	HERPUD1	chr16:56965959-56977798	1.79769e+308	0.457822	Protein Coding		ENST00000433822	ENSG00000065618	COL17A1	chr10:105791043-105845760	3.85013	0.423548	Protein Coding
ENST00000592783	ENSG00000030582	GRN	chr17:42422613-42430470	2.55368	0.998187	Protein Coding		ENST00000568278	ENSG00000051523	CYBA	chr16:88709690-88717560	2.04881	0.982926	Protein Coding		ENST00000502250	ENSG00000066427	ATXN3	chr14:92524895-92572965	2.06837	0.783153	Protein Coding
ENST00000587479	ENSG00000031823	RANBP3	chr19:5916149-5978153	9.48619	0.864925	Protein Coding		ENST00000448741	ENSG00000051620	HEBP2	chr6:138723721-139018425	1.79769e+308	0.44931	Protein Coding		ENST00000381920	ENSG00000067365	METTL22	chr16:8715539-8740081	2.13377	0.525259	Protein Coding
ENST00000526076	ENSG00000034152	MAP2K3	chr17:21187983-21218552	2.20933	1	Protein Coding		ENST00000482794	ENSG00000058063	ATP11B	chr3:182511287-182639726	2.87407	0.911097	Protein Coding		ENST00000591392	ENSG00000067836	ROGDI	chr16:4846968-4852951	2.78655	0.913434	Protein Coding
ENST00000512921	ENSG00000038210	PI4K2B	chr4:25162262-25280714	2.5302	0.685154	Protein Coding		ENST00000498086	ENSG00000058063	ATP11B	chr3:182511287-182639726	1.79769e+308	0.342058	Protein Coding		ENST00000505855	ENSG00000068366	ACSL4	chrX:108866928-108976632	2.1042	0.983239	Protein Coding
ENST00000515719	ENSG00000049656	CLPTM1L	chr5:1317858-1345214	1.79769e+308	0.487341	Protein Coding		ENST00000478540	ENSG00000058091	CDK14	chr7:89964536-90839905	2.53088	0.986689	Protein Coding		ENST00000554598	ENSG00000070367	EXOC5	chr14:57670517-57756797	1.79769e+308	0.424706	Protein Coding
ENST00000563781	ENSG00000051108	HERPUD1	chr16:56965959-56977798	1.79769e+308	0.458011	Protein Coding		ENST00000435990	ENSG00000059728	MXD1	chr2:70120691-70170077	1.79769e+308	0.494084	Protein Coding		ENST00000519363	ENSG00000070756	PABPC1	chr8:101698043-101735037	5.65723	0.888103	Protein Coding
ENST00000570273	ENSG00000051108	HERPUD1	chr16:56965959-56977798	2.52642	0.796387	Protein Coding		ENST00000544291	ENSG00000059804	SLC2A3	chr12:8071825-8088871	2.23712	0.982879	Protein Coding		ENST00000409391	ENSG00000071073	MGAT4A	chr2:99235568-99347589	2.39173	0.816461	Protein Coding
ENST00000556906	ENSG00000054654	SYNE2	chr14:64319682-64805317	3.06406	0.996531	Protein Coding		ENST00000585951	ENSG00000060069	CTDP1	chr18:77439800-77514510	2.92711	0.984714	Protein Coding		ENST00000515018	ENSG00000071127	WDR1	chr4:10075962-10118573	2.62743	0.976099	Protein Coding
ENST00000395127	ENSG00000055332	EIF2AK2	chr2:37311593-37384208	1.79769e+308	0.468532	Protein Coding		ENST00000603276	ENSG00000062282	DGAT2	chr11:75469499-75514460	3.06626	0.868807	Protein Coding		ENST00000586164	ENSG00000071564	TCF3	chr19:1609290-1652604	6.82087	0.872838	Protein Coding
ENST00000482794	ENSG00000058063	ATP11B	chr3:182511287-182639726	2.66913	0.911258	Protein Coding		ENST00000567190	ENSG00000063854	HAGH	chr16:1845620-1934295	1.79769e+308	0.438197	Protein Coding		ENST00000591999	ENSG00000071626	DAZAP1	chr19:1407567-1435719	2.86327	0.933352	Protein Coding
ENST00000498086	ENSG00000058063	ATP11B	chr3:182511287-182639726	1.79769e+308	0.332773	Protein Coding		ENST00000422886	ENSG00000065413	ANKRD44	chr2:197831740-198175897	5.119	0.833898	Protein Coding		ENST00000438964	ENSG00000072110	ACTN1	chr14:69340859-69446157	3.44734	0.56117	Protein Coding
ENST00000435990	ENSG00000059728	MXD1	chr2:70120691-70170077	1.79769e+308	0.487778	Protein Coding		ENST00000433822	ENSG00000065618	COL17A1	chr10:105791043-105845760	3.36761	0.501237	Protein Coding		ENST00000553370	ENSG00000072110	ACTN1	chr14:69340859-69446157	1.79769e+308	0.49289	Protein Coding
ENST00000540449	ENSG00000059728	MXD1	chr2:70120691-70170077	4.00746	0.999927	Protein Coding		ENST00000173785	ENSG00000067082	KLF6	chr10:3818187-3827473	2.45356	0.949797	Protein Coding		ENST00000356839	ENSG00000072778	ACADVL	chr17:7093208-7128592	1.79769e+308	0.121621	Protein Coding
ENST00000495124	ENSG00000062650	WAPAL	chr10:88195012-88281572	4.96737	0.815033	Protein Coding		ENST00000543359	ENSG00000067182	TNFRSF1A	chr12:6437922-6451280	2.34975	0.697218	Protein Coding		ENST00000578044	ENSG00000073584	SMARCE1	chr17:38781213-38821433	4.11068	0.925167	Protein Coding
ENST00000541204	ENSG00000063978	RNF4	chr4:2420700-2734292	2.0737	0.793442	Protein Coding		ENST00000156084	ENSG00000068308	OTUD5	chrX:48779304-48815648	2.87161	0.797272	Protein Coding		ENST00000545247	ENSG00000074319	TSG101	chr11:18477370-18548779	2.13852	0.710622	Protein Coding
ENST00000262429	ENSG00000064270	ATP2C2	chr16:84402132-84500967	3.91459	0.0686683	Protein Coding		ENST00000521752	ENSG00000070614	NDST1	chr5:149855093-149937773	2.43877	0.960988	Protein Coding		ENST00000558805	ENSG00000074803	SLC12A1	chr15:48481233-48596275	5.05048	0.119921	Protein Coding
ENST00000182377	ENSG00000064763	FAR2	chr12:29302035-29534122	2.37473	0.799769	Protein Coding		ENST00000588005	ENSG00000070731	ST6GALNAC2	chr17:74553847-74583038	2.50739	0.977336	Protein Coding		ENST00000560692	ENSG00000074803	SLC12A1	chr15:48481233-48596275	4.90986	7.0053e-07	Protein Coding
ENST00000422886	ENSG00000065413	ANKRD44	chr2:197831740-198175897	5.50688	0.781251	Protein Coding		ENST00000519363	ENSG00000070756	PABPC1	chr8:101698043-101735037	5.48831	0.927049	Protein Coding		ENST00000480301	ENSG00000075624	ACTB	chr7:5566781-5603415	2.03793	0.99971	Protein Coding
ENST00000369733	ENSG00000065618	COL17A1	chr10:105791043-105845760	4.19959	0.00450657	Protein Coding		ENST00000409391	ENSG00000071073	MGAT4A	chr2:99235568-99347589	3.20768	0.756838	Protein Coding		ENST00000464496	ENSG00000075785	RAB7A	chr3:128444964-128533639	2.88015	0.978321	Protein Coding
ENST00000433822	ENSG00000065618	COL17A1	chr10:105791043-105845760	4.69619	0.409699	Protein Coding		ENST00000515018	ENSG00000071127	WDR1	chr4:10075962-10118573	2.85874	0.975206	Protein Coding		ENST00000483906	ENSG00000075785	RAB7A	chr3:128444964-128533639	2.82254	0.995323	Protein Coding
ENST00000438264	ENSG00000065802	ASB1	chr2:239335382-239360891	2.59805	0.636502	Protein Coding		ENST00000438964	ENSG00000072110	ACTN1	chr14:69340859-69446157	4.06584	0.511364	Protein Coding		ENST00000485280	ENSG00000075785	RAB7A	chr3:128444964-128533639	2.18637	0.986549	Protein Coding
ENST00000547637	ENSG00000066117	SMARCD1	chr12:50478754-50494495	2.43616	0.953352	Protein Coding		ENST00000432561	ENSG00000072609	CHFR	chr12:133345494-133532892	2.75079	0.690277	Protein Coding		ENST00000542520	ENSG00000077097	TOP2B	chr3:25639474-25706430	1.79769e+308	0.365015	Protein Coding
ENST00000381337	ENSG00000066654	THUMPD1	chr16:20621564-20936328	6.8476	0.503437	Protein Coding		ENST00000540156	ENSG00000073614	KDM5A	chr12:389294-551811	1.79769e+308	0.492125	Protein Coding		ENST00000569653	ENSG00000077235	GTF3C1	chr16:27470875-27561234	2.31211	0.87316	Protein Coding
ENST00000492674	ENSG00000066923	STAG3	chr7:99775185-99869855	2.1337	0.697677	Protein Coding		ENST00000458216	ENSG00000073849	ST6GAL1	chr3:186648273-186796341	2.28929	0.989205	Protein Coding		ENST00000596298	ENSG00000077463	SIRT6	chr19:4174105-4182601	2.54093	0.7398	Protein Coding
ENST00000173785	ENSG00000067082	KLF6	chr10:3818187-3827473	2.42386	0.927395	Protein Coding		ENST00000393346	ENSG00000073921	PICALM	chr11:85668726-85780924	2.15047	0.868778	Protein Coding		ENST00000510934	ENSG00000078140	UBE2K	chr4:39699663-39784412	2.18225	1	Protein Coding
ENST00000456787	ENSG00000068438	FTSJ1	chrX:48334540-48344752	3.50444	0.745114	Protein Coding		ENST00000587561	ENSG00000074695	LMAN1	chr18:56995054-57027194	2.43351	0.871177	Protein Coding		ENST00000471649	ENSG00000079246	XRCC5	chr2:216972186-217071026	1.79769e+308	0.464449	Protein Coding
ENST00000554598	ENSG00000070367	EXOC5	chr14:57670517-57756797	1.79769e+308	0.459525	Protein Coding		ENST00000573183	ENSG00000074755	ZZEF1	chr17:3907738-4046314	2.83991	0.894059	Protein Coding		ENST00000588743	ENSG00000079313	REXO1	chr19:1815247-1848452	2.29684	0.906315	Protein Coding
ENST00000166139	ENSG00000070404	FSTL3	chr19:676391-683385	2.37541	0.0342701	Protein Coding		ENST00000558805	ENSG00000074803	SLC12A1	chr15:48481233-48596275	4.74742	0.407693	Protein Coding		ENST00000529464	ENSG00000079459	FDFT1	chr8:11653081-11696818	2.51754	0.770485	Protein Coding
ENST00000591460	ENSG00000070495	JMJD6	chr17:74708918-74722866	2.01556	0.747663	Protein Coding		ENST00000416957	ENSG00000075420	FNDC3B	chr3:171757417-172119455	12.7379	0.880321	Protein Coding		ENST00000532266	ENSG00000079459	FDFT1	chr8:11653081-11696818	2.15145	0.957599	Protein Coding
ENST00000409391	ENSG00000071073	MGAT4A	chr2:99235568-99347589	2.35101	0.842591	Protein Coding		ENST00000464496	ENSG00000075785	RAB7A	chr3:128444964-128533639	2.6649	0.981915	Protein Coding		ENST00000489503	ENSG00000082014	SMARCD3	chr7:150929574-150974982	2.42946	0.983348	Protein Coding
ENST00000505851	ENSG00000071127	WDR1	chr4:10075962-10118573	3.498	0.975439	Protein Coding		ENST00000483906	ENSG00000075785	RAB7A	chr3:128444964-128533639	2.52788	0.996021	Protein Coding		ENST00000529235	ENSG00000084234	APLP2	chr11:129936835-130014699	2.10202	0.992345	Protein Coding
ENST00000515018	ENSG00000071127	WDR1	chr4:10075962-10118573	2.39609	0.97995	Protein Coding		ENST00000523463	ENSG00000076641	PAG1	chr8:81880044-82024303	2.64068	0.925268	Protein Coding		ENST00000426106	ENSG00000086288	NME8	chr7:37723398-38065297	2.12285	0.928202	Protein Coding
ENST00000554744	ENSG00000071537	SEL1L	chr14:81937892-82000205	1.79769e+308	0.485481	Protein Coding		ENST00000424225	ENSG00000077097	TOP2B	chr3:25639474-25706430	2.43667	0.692499	Protein Coding		ENST00000483764	ENSG00000086504	MRPL28	chr16:417383-420527	11.964	0.883229	Protein Coding
ENST00000586164	ENSG00000071564	TCF3	chr19:1609290-1652604	7.17505	0.891717	Protein Coding		ENST00000461661	ENSG00000078747	ITCH	chr20:32951040-33099198	2.05106	0.974326	Protein Coding		ENST00000199764	ENSG00000086548	CEACAM6	chr19:42212503-42290801	3.58032	6.70505e-06	Protein Coding
ENST00000591999	ENSG00000071626	DAZAP1	chr19:1407567-1435719	3.33479	0.950975	Protein Coding		ENST00000471649	ENSG00000079246	XRCC5	chr2:216972186-217071026	1.79769e+308	0.459155	Protein Coding		ENST00000544188	ENSG00000086598	TMED2	chr12:124066766-124083116	2.22036	0.800147	Protein Coding
ENST00000438964	ENSG00000072110	ACTN1	chr14:69340859-69446157	4.29773	0.471548	Protein Coding		ENST00000588743	ENSG00000079313	REXO1	chr19:1815247-1848452	2.36769	0.950721	Protein Coding		ENST00000251582	ENSG00000087116	ADAMTS2	chr5:178537851-178772431	7.56899	4.81788e-05	Protein Coding
ENST00000432561	ENSG00000072609	CHFR	chr12:133345494-133532892	2.45844	0.737143	Protein Coding		ENST00000458634	ENSG00000079332	SAR1A	chr10:71907044-71930279	2.33506	0.793611	Protein Coding		ENST00000274609	ENSG00000087116	ADAMTS2	chr5:178537851-178772431	5.88964	0.0333736	Protein Coding
ENST00000578044	ENSG00000073584	SMARCE1	chr17:38781213-38821433	4.78712	0.912975	Protein Coding		ENST00000377806	ENSG00000079385	CEACAM1	chr19:42901279-43156507	2.27573	0.867615	Protein Coding		ENST00000562299	ENSG00000087253	LPCAT2	chr16:55542909-55620582	2.79952	0.90517	Protein Coding
ENST00000540156	ENSG00000073614	KDM5A	chr12:389294-551811	1.79769e+308	0.489177	Protein Coding		ENST00000529464	ENSG00000079459	FDFT1	chr8:11653081-11696818	2.65675	0.769257	Protein Coding		ENST00000512131	ENSG00000087266	SH3BP2	chr4:2794749-2842825	1.79769e+308	0.483869	Protein Coding
ENST00000545247	ENSG00000074319	TSG101	chr11:18477370-18548779	2.60248	0.660923	Protein Coding		ENST00000532266	ENSG00000079459	FDFT1	chr8:11653081-11696818	2.1426	0.96088	Protein Coding		ENST00000202578	ENSG00000088827	SIGLEC1	chr20:3667616-3687775	2.32067	0.177834	Protein Coding
ENST00000265052	ENSG00000074416	MGLL	chr3:127407908-127542051	2.20611	1	Protein Coding		ENST00000367367	ENSG00000081237	PTPRC	chr1:198607800-198726545	3.26973	0.99539	Protein Coding		ENST00000344754	ENSG00000088827	SIGLEC1	chr20:3667616-3687775	2.89348	3.79197e-05	Protein Coding
ENST00000587561	ENSG00000074695	LMAN1	chr18:56995054-57027194	3.12749	0.822621	Protein Coding		ENST00000472789	ENSG00000082014	SMARCD3	chr7:150929574-150974982	2.12884	0.934693	Protein Coding		ENST00000419548	ENSG00000088827	SIGLEC1	chr20:3667616-3687775	2.70994	0.0342652	Protein Coding
ENST00000587940	ENSG00000074695	LMAN1	chr18:56995054-57027194	2.42853	0.973229	Protein Coding		ENST00000472988	ENSG00000082014	SMARCD3	chr7:150929574-150974982	3.87969	0.926245	Protein Coding		ENST00000445409	ENSG00000089127	OAS1	chr12:113344581-113455556	2.42979	0.856218	Protein Coding
ENST00000454366	ENSG00000075218	GTSE1	chr22:46692637-46726707	2.09668	0.0634362	Protein Coding		ENST00000489503	ENSG00000082014	SMARCD3	chr7:150929574-150974982	3.09163	0.980159	Protein Coding		ENST00000452357	ENSG00000089127	OAS1	chr12:113344581-113455556	2.00332	0.729779	Protein Coding
ENST00000551265	ENSG00000075415	SLC25A3	chr12:98987368-98995946	1.79769e+308	0.487218	Protein Coding		ENST00000546999	ENSG00000084110	HAL	chr12:96366439-96390143	2.83772	0.865475	Protein Coding		ENST00000550689	ENSG00000089127	OAS1	chr12:113344581-113455556	3.18553	0.967657	Protein Coding
ENST00000416957	ENSG00000075420	FNDC3B	chr3:171757417-172119455	12.8748	0.878918	Protein Coding		ENST00000539648	ENSG00000084234	APLP2	chr11:129936835-130014699	4.69198	1	Protein Coding		ENST00000551241	ENSG00000089127	OAS1	chr12:113344581-113455556	2.20079	0.928801	Protein Coding
ENST00000473257	ENSG00000075624	ACTB	chr7:5566781-5603415	2.57625	0.998784	Protein Coding		ENST00000533181	ENSG00000085063	CD59	chr11:33719806-33757991	1.79769e+308	0.488533	Protein Coding		ENST00000553152	ENSG00000089127	OAS1	chr12:113344581-113455556	2.08634	0.852043	Protein Coding
ENST00000464496	ENSG00000075785	RAB7A	chr3:128444964-128533639	3.46403	0.974044	Protein Coding		ENST00000574902	ENSG00000085644	ZNF213	chr16:3160460-3192806	2.33861	0.207731	Protein Coding		ENST00000550856	ENSG00000089157	RPLP0	chr12:120634488-120639038	1.79769e+308	0.305255	Protein Coding
ENST00000522811	ENSG00000076641	PAG1	chr8:81880044-82024303	2.15226	0.979649	Protein Coding		ENST00000523072	ENSG00000085719	CPNE3	chr8:87345502-87777251	2.48096	0.975058	Protein Coding		ENST00000420983	ENSG00000089169	RPH3A	chr12:113008183-113336686	2.19483	1	Protein Coding
ENST00000444005	ENSG00000077232	DNAJC10	chr2:183580998-183659191	2.48372	0.968931	Protein Coding		ENST00000426106	ENSG00000086288	NME8	chr7:37723398-38065297	2.05329	0.946455	Protein Coding		ENST00000549324	ENSG00000089169	RPH3A	chr12:113008183-113336686	2.23628	0.0653142	Protein Coding
ENST00000569653	ENSG00000077235	GTF3C1	chr16:27470875-27561234	3.23431	0.828486	Protein Coding		ENST00000440017	ENSG00000086288	NME8	chr7:37723398-38065297	2.80543	0.561098	Protein Coding		ENST00000360906	ENSG00000091106	NLRC4	chr2:32449521-32490923	2.51725	0.0305999	Protein Coding
ENST00000471649	ENSG00000079246	XRCC5	chr2:216972186-217071026	1.79769e+308	0.445423	Protein Coding		ENST00000199764	ENSG00000086548	CEACAM6	chr19:42212503-42290801	2.34212	0.0198046	Protein Coding		ENST00000494242	ENSG00000092203	TOX4	chr14:21927178-21979517	2.33787	0.984868	Protein Coding
ENST00000458634	ENSG00000079332	SAR1A	chr10:71907044-71930279	2.82804	0.727205	Protein Coding		ENST00000562299	ENSG00000087253	LPCAT2	chr16:55542909-55620582	2.48771	0.928761	Protein Coding		ENST00000584541	ENSG00000092871	RFFL	chr17:33332106-33448541	2.01934	0.978483	Protein Coding
ENST00000403461	ENSG00000079385	CEACAM1	chr19:42901279-43156507	1.79769e+308	0.493617	Protein Coding		ENST00000435136	ENSG00000087266	SH3BP2	chr4:2794749-2842825	2.16993	1	Protein Coding		ENST00000434760	ENSG00000093000	NUP50	chr22:45559721-45583896	1.79769e+308	0.462041	Protein Coding
ENST00000529464	ENSG00000079459	FDFT1	chr8:11653081-11696818	2.28227	0.818621	Protein Coding		ENST00000202578	ENSG00000088827	SIGLEC1	chr20:3667616-3687775	3.46715	0.321231	Protein Coding		ENST00000493893	ENSG00000093010	COMT	chr22:19863039-20004331	1.79769e+308	0.474481	Protein Coding
ENST00000444746	ENSG00000080345	RIF1	chr2:152266396-152591001	11.9372	0.788707	Protein Coding		ENST00000344754	ENSG00000088827	SIGLEC1	chr20:3667616-3687775	2.99232	0.0881433	Protein Coding		ENST00000263045	ENSG00000096006	CRISP3	chr6:49695096-49712150	2.91378	0.000502074	Protein Coding
ENST00000508487	ENSG00000081041	CXCL2	chr4:74962751-74965010	2.20881	0.0779001	Protein Coding		ENST00000419548	ENSG00000088827	SIGLEC1	chr20:3667616-3687775	3.20015	0.300145	Protein Coding		ENST00000348943	ENSG00000099783	HNRNPM	chr19:8509650-8553998	4.96958	0.847254	Protein Coding
ENST00000522375	ENSG00000081059	TCF7	chr5:133450401-133706738	1.79769e+308	0.494413	Protein Coding		ENST00000549820	ENSG00000089127	OAS1	chr12:113344581-113455556	2.05409	0.985729	Protein Coding		ENST00000594796	ENSG00000099785	2015-03-02	chr19:8478153-8503901	3.3265	0.944494	Protein Coding
ENST00000489503	ENSG00000082014	SMARCD3	chr7:150929574-150974982	2.38923	0.984674	Protein Coding		ENST00000550689	ENSG00000089127	OAS1	chr12:113344581-113455556	3.32954	0.984681	Protein Coding		ENST00000484657	ENSG00000100226	GTPBP1	chr22:39101727-39190203	3.04672	0.99717	Protein Coding
ENST00000537343	ENSG00000082258	CCNT2	chr2:135493033-135716912	3.5968	0.887715	Protein Coding		ENST00000420983	ENSG00000089169	RPH3A	chr12:113008183-113336686	2.89185	1	Protein Coding		ENST00000497448	ENSG00000100284	TOM1	chr22:35694830-35743985	2.39389	0.977616	Protein Coding
ENST00000539648	ENSG00000084234	APLP2	chr11:129936835-130014699	2.37488	1	Protein Coding		ENST00000546687	ENSG00000089169	RPH3A	chr12:113008183-113336686	2.74442	0.878213	Protein Coding		ENST00000319136	ENSG00000100342	APOL1	chr22:36649055-36663576	1.79769e+308	0.242425	Protein Coding
ENST00000523072	ENSG00000085719	CPNE3	chr8:87345502-87777251	2.68142	0.974749	Protein Coding		ENST00000549324	ENSG00000089169	RPH3A	chr12:113008183-113336686	2.9613	0.104101	Protein Coding		ENST00000486218	ENSG00000100345	MYH9	chr22:36677326-36784063	2.18795	0.996545	Protein Coding
ENST00000529642	ENSG00000085788	DDHD2	chr8:38082735-38239790	1.79769e+308	0.496745	Protein Coding		ENST00000418750	ENSG00000089820	ARHGAP4	chrX:153126968-153200676	3.93289	0.995883	Protein Coding		ENST00000216336	ENSG00000100448	CTSG	chr14:25042727-25045466	3.5813	2.40571e-05	Protein Coding
ENST00000371568	ENSG00000085840	ORC1	chr1:52838500-52870131	2.28468	0.0329266	Protein Coding		ENST00000457197	ENSG00000090376	IRAK3	chr12:66582658-66651214	2.73215	0.714487	Protein Coding		ENST00000553502	ENSG00000100462	PRMT5	chr14:23388664-23398794	1.79769e+308	0.458476	Protein Coding
ENST00000199764	ENSG00000086548	CEACAM6	chr19:42212503-42290801	4.7173	0.000210131	Protein Coding		ENST00000594307	ENSG00000090924	PLEKHG2	chr19:39903224-39919055	2.0014	0.989468	Protein Coding		ENST00000556607	ENSG00000100596	SPTLC2	chr14:77972339-78083116	2.56084	0.94472	Protein Coding
ENST00000544188	ENSG00000086598	TMED2	chr12:124066766-124083116	2.27342	0.812006	Protein Coding		ENST00000494242	ENSG00000092203	TOX4	chr14:21927178-21979517	2.50084	0.984528	Protein Coding		ENST00000553999	ENSG00000100644	HIF1A	chr14:62147758-62263146	1.79769e+308	0.47968	Protein Coding
ENST00000251582	ENSG00000087116	ADAMTS2	chr5:178537851-178772431	7.93094	0.000162546	Protein Coding		ENST00000586108	ENSG00000092929	UNC13D	chr17:73823305-73840798	2.04575	0.992056	Protein Coding		ENST00000553548	ENSG00000100650	SRSF5	chr14:70193616-70238722	1.79769e+308	0.310516	Protein Coding
ENST00000274609	ENSG00000087116	ADAMTS2	chr5:178537851-178772431	7.51737	0.00852853	Protein Coding		ENST00000263201	ENSG00000093009	CDC45	chr22:19466981-19508135	2.56565	1	Protein Coding		ENST00000369911	ENSG00000101152	DNAJC5	chr20:62526517-62567384	1.79769e+308	0.474183	Protein Coding
ENST00000562299	ENSG00000087253	LPCAT2	chr16:55542909-55620582	2.10054	0.937498	Protein Coding		ENST00000597152	ENSG00000095059	DHPS	chr19:12754088-12792716	1.79769e+308	0.488039	Protein Coding		ENST00000262865	ENSG00000101425	BPI	chr20:36838889-36965907	3.12508	8.15907e-06	Protein Coding
ENST00000565056	ENSG00000087253	LPCAT2	chr16:55542909-55620582	1.79769e+308	0.490583	Protein Coding		ENST00000344351	ENSG00000095794	CREM	chr10:35386933-35501886	2.18394	0.510728	Protein Coding		ENST00000489102	ENSG00000101425	BPI	chr20:36838889-36965907	2.35938	0.859417	Protein Coding
ENST00000435136	ENSG00000087266	SH3BP2	chr4:2794749-2842825	2.23246	1	Protein Coding		ENST00000356917	ENSG00000095794	CREM	chr10:35386933-35501886	2.00701	0.350194	Protein Coding		ENST00000561195	ENSG00000101544	ADNP2	chr18:77866914-77905406	1.79769e+308	0.472154	Protein Coding
ENST00000492907	ENSG00000087460	GNAS	chr20:57393973-57486247	2.95343	0.995401	Protein Coding		ENST00000469517	ENSG00000095794	CREM	chr10:35386933-35501886	2.25204	0.728292	Protein Coding		ENST00000422314	ENSG00000101849	TBL1X	chrX:9431334-9687780	1.79769e+308	0.46516	Protein Coding
ENST00000460289	ENSG00000088179	PTPN4	chr2:120517206-120741394	2.03013	0.976041	Protein Coding		ENST00000473940	ENSG00000095794	CREM	chr10:35386933-35501886	2.08135	0.409016	Protein Coding		ENST00000370015	ENSG00000102030	NAA10	chrX:153126968-153200676	1.79769e+308	0.460342	Protein Coding
ENST00000300403	ENSG00000088325	TPX2	chr20:30327073-30389608	2.37789	0.00810516	Protein Coding		ENST00000474931	ENSG00000095794	CREM	chr10:35386933-35501886	2.23694	0.632937	Protein Coding		ENST00000542136	ENSG00000102524	TNFSF13B	chr13:108903587-108960832	4.53297	0.945802	Protein Coding
ENST00000428020	ENSG00000088726	TMEM40	chr3:12775023-12810956	2.01089	0.469477	Protein Coding		ENST00000488328	ENSG00000095794	CREM	chr10:35386933-35501886	2.43492	0.680368	Protein Coding		ENST00000219022	ENSG00000102837	OLFM4	chr13:53602893-53626192	5.55647	1.24645e-11	Protein Coding
ENST00000202578	ENSG00000088827	SIGLEC1	chr20:3667616-3687775	2.76929	0.21144	Protein Coding		ENST00000263045	ENSG00000096006	CRISP3	chr6:49695096-49712150	2.07071	0.0387267	Protein Coding		ENST00000563367	ENSG00000103024	NME3	chr16:1756183-1821731	2.02934	0.956292	Protein Coding
ENST00000344754	ENSG00000088827	SIGLEC1	chr20:3667616-3687775	2.58051	0.00647643	Protein Coding		ENST00000423325	ENSG00000096063	SRPK1	chr6:35773069-35889119	2.75775	0.316203	Protein Coding		ENST00000563498	ENSG00000103024	NME3	chr16:1756183-1821731	3.56881	0.992367	Protein Coding
ENST00000419548	ENSG00000088827	SIGLEC1	chr20:3667616-3687775	2.28591	0.29937	Protein Coding		ENST00000594796	ENSG00000099785	2015-03-02	chr19:8478153-8503901	3.09647	0.949015	Protein Coding		ENST00000567173	ENSG00000103266	STUB1	chr16:730223-734529	2.33924	0.854616	Protein Coding
ENST00000550689	ENSG00000089127	OAS1	chr12:113344581-113455556	2.80448	0.979509	Protein Coding		ENST00000485631	ENSG00000099968	BCL2L13	chr22:18111620-18213388	2.32229	0.859228	Protein Coding		ENST00000526469	ENSG00000104518	GSDMD	chr8:144635376-144645232	2.1345	0.772656	Protein Coding
ENST00000350051	ENSG00000089685	BIRC5	chr17:76210266-76221717	2.67456	0.0653842	Protein Coding		ENST00000248923	ENSG00000100031	GGT1	chr22:24936405-25024972	2.03333	0.848594	Protein Coding		ENST00000533204	ENSG00000104529	EEF1D	chr8:144661805-144682485	2.80643	1	Protein Coding
ENST00000367459	ENSG00000090104	RGS1	chr1:192544856-192549161	3.76494	0.0214902	Protein Coding		ENST00000487538	ENSG00000100226	GTPBP1	chr22:39101727-39190203	2.10392	0.929815	Protein Coding		ENST00000520682	ENSG00000104660	LEPROTL1	chr8:29952913-30041156	1.79769e+308	0.378961	Protein Coding
ENST00000462589	ENSG00000090104	RGS1	chr1:192544856-192549161	4.1612	0.938999	Protein Coding		ENST00000319136	ENSG00000100342	APOL1	chr22:36649055-36663576	1.79769e+308	0.393797	Protein Coding		ENST00000589130	ENSG00000104814	MAP4K1	chr19:39078280-39109522	2.01403	0.406678	Protein Coding
ENST00000469578	ENSG00000090104	RGS1	chr1:192544856-192549161	3.73058	0.751023	Protein Coding		ENST00000347595	ENSG00000100342	APOL1	chr22:36649055-36663576	1.79769e+308	0.471589	Protein Coding		ENST00000601813	ENSG00000104824	HNRNPL	chr19:39306061-39342987	2.47484	0.973692	Protein Coding
ENST00000498352	ENSG00000090104	RGS1	chr1:192544856-192549161	4.04497	0.288145	Protein Coding		ENST00000440669	ENSG00000100342	APOL1	chr22:36649055-36663576	3.31543	0.905158	Protein Coding		ENST00000396327	ENSG00000104972	LILRB1	chr19:55084386-55150343	2.21738	0.873778	Protein Coding
ENST00000583155	ENSG00000090104	RGS1	chr1:192544856-192549161	3.87623	0.93798	Protein Coding		ENST00000216336	ENSG00000100448	CTSG	chr14:25042727-25045466	2.80599	0.00761699	Protein Coding		ENST00000600259	ENSG00000105053	VRK3	chr19:50479723-50570050	2.39338	0.949518	Protein Coding
ENST00000457197	ENSG00000090376	IRAK3	chr12:66582658-66651214	2.23991	0.787483	Protein Coding		ENST00000553417	ENSG00000100462	PRMT5	chr14:23388664-23398794	1.79769e+308	0.495206	Protein Coding		ENST00000589640	ENSG00000105220	GPI	chr19:34850384-34919178	1.79769e+308	0.472116	Protein Coding
ENST00000320201	ENSG00000090975	PITPNM2	chr12:123468026-123634562	11.3088	0.60904	Protein Coding		ENST00000556113	ENSG00000100528	CNIH1	chr14:54893653-54908149	2.12219	0.882368	Protein Coding		ENST00000409281	ENSG00000105223	PLD3	chr19:40825442-40896094	2.34888	0.256863	Protein Coding
ENST00000360906	ENSG00000091106	NLRC4	chr2:32449521-32490923	2.19427	0.122219	Protein Coding		ENST00000554365	ENSG00000100596	SPTLC2	chr14:77972339-78083116	5.22291	0.933129	Protein Coding		ENST00000592922	ENSG00000105341	ATP5SL	chr19:41937222-41946622	2.05474	0.416639	Protein Coding
ENST00000318121	ENSG00000092853	CLSPN	chr1:36185818-36235568	2.13579	0.0705688	Protein Coding		ENST00000556607	ENSG00000100596	SPTLC2	chr14:77972339-78083116	4.29635	0.914809	Protein Coding		ENST00000473820	ENSG00000105568	PPP2R1A	chr19:52693291-52734547	1.79769e+308	0.458123	Protein Coding
ENST00000263201	ENSG00000093009	CDC45	chr22:19466981-19508135	3.1649	1	Protein Coding		ENST00000555589	ENSG00000100599	RIN3	chr14:92980117-93155339	2.49155	0.863023	Protein Coding		ENST00000587072	ENSG00000105607	GCDH	chr19:13001839-13030090	1.79769e+308	0.401708	Protein Coding
ENST00000493893	ENSG00000093010	COMT	chr22:19863039-20004331	1.79769e+308	0.449737	Protein Coding		ENST00000555014	ENSG00000100644	HIF1A	chr14:62147758-62263146	2.06666	0.964596	Protein Coding		ENST00000462828	ENSG00000105967	TFEC	chr7:115575201-115799950	2.78356	0.956272	Protein Coding
ENST00000207771	ENSG00000093134	VNN3	chr6:133043925-133055904	11.4029	1	Protein Coding		ENST00000553548	ENSG00000100650	SRSF5	chr14:70193616-70238722	1.79769e+308	0.450301	Protein Coding		ENST00000407526	ENSG00000106070	GRB10	chr7:50657759-50861159	3.17802	1	Protein Coding
ENST00000209728	ENSG00000094804	CDC6	chr17:38443884-38459171	2.4987	0.0143613	Protein Coding		ENST00000555349	ENSG00000100650	SRSF5	chr14:70193616-70238722	2.82745	0.985336	Protein Coding		ENST00000419721	ENSG00000106392	C1GALT1	chr7:7196564-7288282	1.79769e+308	0.466617	Protein Coding
ENST00000356917	ENSG00000095794	CREM	chr10:35386933-35501886	3.1154	0.157365	Protein Coding		ENST00000372330	ENSG00000100985	MMP9	chr20:44637546-44688784	2.70221	0.000577462	Protein Coding		ENST00000376717	ENSG00000106772	PRUNE2	chr9:79226291-79521003	3.0253	0.011994	Protein Coding
ENST00000469517	ENSG00000095794	CREM	chr10:35386933-35501886	3.18086	0.6468	Protein Coding		ENST00000217026	ENSG00000101057	MYBL2	chr20:42295753-42345136	2.19484	0.0121828	Protein Coding		ENST00000533177	ENSG00000108312	UBTF	chr17:42269172-42301078	2.86126	0.881263	Protein Coding
ENST00000473940	ENSG00000095794	CREM	chr10:35386933-35501886	3.22251	0.202031	Protein Coding		ENST00000262929	ENSG00000101307	SIRPB1	chr20:1497404-1600707	1.79769e+308	0.441639	Protein Coding		ENST00000572383	ENSG00000108518	PFN1	chr17:4848946-4860426	6.11838	0.983197	Protein Coding
ENST00000488328	ENSG00000095794	CREM	chr10:35386933-35501886	2.12985	0.871495	Protein Coding		ENST00000279477	ENSG00000101307	SIRPB1	chr20:1497404-1600707	1.79769e+308	0.170075	Protein Coding		ENST00000583951	ENSG00000108599	AKAP10	chr17:19807614-19881656	2.23685	0.969692	Protein Coding
ENST00000488741	ENSG00000095794	CREM	chr10:35386933-35501886	3.42421	0.973844	Protein Coding		ENST00000563840	ENSG00000101307	SIRPB1	chr20:1497404-1600707	1.79769e+308	0.46388	Protein Coding		ENST00000262776	ENSG00000108679	LGALS3BP	chr17:76967319-76976191	2.35884	0.00733769	Protein Coding
ENST00000263045	ENSG00000096006	CRISP3	chr6:49695096-49712150	4.72068	0.000320243	Protein Coding		ENST00000532857	ENSG00000101493	ZNF516	chr18:74069643-74207146	2.06993	0.982958	Protein Coding		ENST00000587311	ENSG00000108679	LGALS3BP	chr17:76967319-76976191	2.11653	0.177123	Protein Coding
ENST00000540787	ENSG00000096060	FKBP5	chr6:35541361-35696360	2.57229	0.679948	Protein Coding		ENST00000577300	ENSG00000101596	SMCHD1	chr18:2655736-2833063	2.21903	0.995862	Protein Coding		ENST00000589527	ENSG00000108679	LGALS3BP	chr17:76967319-76976191	2.8059	0.713575	Protein Coding
ENST00000370355	ENSG00000099194	SCD	chr10:102106880-102124591	2.05946	0.0368078	Protein Coding		ENST00000583344	ENSG00000101596	SMCHD1	chr18:2655736-2833063	2.07028	0.998535	Protein Coding		ENST00000430773	ENSG00000108771	DHX58	chr17:40253421-40264751	2.71155	0.952059	Protein Coding
ENST00000348943	ENSG00000099783	HNRNPM	chr19:8509650-8553998	4.1117	0.874825	Protein Coding		ENST00000359686	ENSG00000101974	ATP11C	chrX:138808504-139027435	10.6796	0.778536	Protein Coding		ENST00000536854	ENSG00000108946	PRKAR1A	chr17:66255322-66760023	2.06951	0.876529	Protein Coding
ENST00000594796	ENSG00000099785	2015-03-02	chr19:8478153-8503901	3.15242	0.948042	Protein Coding		ENST00000348343	ENSG00000102010	BMX	chrX:15402920-15574652	2.22362	0.0101421	Protein Coding		ENST00000427287	ENSG00000109046	WSB1	chr17:25621101-25640657	2.23127	0.798229	Protein Coding
ENST00000411892	ENSG00000099901	RANBP1	chr22:20067754-20114878	2.57723	0.978342	Protein Coding		ENST00000370015	ENSG00000102030	NAA10	chrX:153126968-153200676	1.79769e+308	0.489751	Protein Coding		ENST00000583369	ENSG00000109062	SLC9A3R1	chr17:72666716-72765492	2.2851	0.988603	Protein Coding
ENST00000405557	ENSG00000100142	POLR2F	chr22:38339527-38437922	11.874	0.946764	Protein Coding		ENST00000377017	ENSG00000102265	TIMP1	chrX:47420515-47479252	2.17445	0.974536	Protein Coding		ENST00000502690	ENSG00000109332	UBE2D3	chr4:103715539-103790053	3.35593	0.992021	Protein Coding
ENST00000215980	ENSG00000100162	CENPM	chr22:42334724-42343168	2.73733	0.0684585	Protein Coding		ENST00000542136	ENSG00000102524	TNFSF13B	chr13:108903587-108960832	3.81534	0.957785	Protein Coding		ENST00000513098	ENSG00000109332	UBE2D3	chr4:103715539-103790053	2.08681	0.877564	Protein Coding
ENST00000406293	ENSG00000100321	SYNGR1	chr22:39745929-39781593	2.22773	0.785878	Protein Coding		ENST00000219022	ENSG00000102837	OLFM4	chr13:53602893-53626192	3.39145	0.000260236	Protein Coding		ENST00000433803	ENSG00000110047	EHD1	chr11:64619113-64655768	2.02268	0.663909	Protein Coding
ENST00000351488	ENSG00000100330	MTMR3	chr22:30279143-30573064	2.29031	0.856615	Protein Coding		ENST00000569610	ENSG00000103111	MON1B	chr16:77224731-77478233	1.79769e+308	0.468916	Protein Coding		ENST00000534083	ENSG00000110080	ST3GAL4	chr11:126225534-126875953	2.54914	0.423117	Protein Coding
ENST00000347595	ENSG00000100342	APOL1	chr22:36649055-36663576	1.79769e+308	0.436559	Protein Coding		ENST00000565108	ENSG00000103121	CMC2	chr16:81009697-81069364	3.9724	0.788505	Protein Coding		ENST00000442948	ENSG00000110203	FOLR3	chr11:71825914-71850936	3.89637	0.000408936	Protein Coding
ENST00000440669	ENSG00000100342	APOL1	chr22:36649055-36663576	2.16306	0.937816	Protein Coding		ENST00000566151	ENSG00000103196	CRISPLD2	chr16:84853589-84954374	2.06633	0.982126	Protein Coding		ENST00000546166	ENSG00000110203	FOLR3	chr11:71825914-71850936	2.70753	0.439272	Protein Coding
ENST00000459849	ENSG00000100376	FAM118A	chr22:45704848-45737836	2.4225	0.932752	Protein Coding		ENST00000496977	ENSG00000103496	STX4	chr16:31044209-31054296	2.49023	0.937734	Protein Coding		ENST00000534130	ENSG00000110330	BIRC2	chr11:102217941-102249401	2.32977	0.970355	Protein Coding
ENST00000476754	ENSG00000100376	FAM118A	chr22:45704848-45737836	2.14089	0.959298	Protein Coding		ENST00000517772	ENSG00000104320	NBN	chr8:90945563-91064320	2.02546	0.881055	Protein Coding		ENST00000528634	ENSG00000110696	C11orf58	chr11:15987994-16778428	3.56988	0.962525	Protein Coding
ENST00000479985	ENSG00000100425	BRD1	chr22:50166930-50221160	2.30276	0.947	Protein Coding		ENST00000520682	ENSG00000104660	LEPROTL1	chr8:29952913-30041156	1.79769e+308	0.459413	Protein Coding		ENST00000547294	ENSG00000110880	CORO1C	chr12:109038884-109125372	3.28075	0.975979	Protein Coding
ENST00000216336	ENSG00000100448	CTSG	chr14:25042727-25045466	5.37421	5.87389e-05	Protein Coding		ENST00000518382	ENSG00000104738	MCM4	chr8:48872744-48890720	1.79769e+308	0.475314	Protein Coding		ENST00000229135	ENSG00000111537	IFNG	chr12:68383224-68628466	3.60974	0.000294059	Protein Coding
ENST00000554242	ENSG00000100453	GZMB	chr14:25064928-25126980	1.79769e+308	0.480988	Protein Coding		ENST00000523853	ENSG00000104738	MCM4	chr8:48872744-48890720	2.11967	0.936833	Protein Coding		ENST00000540949	ENSG00000111639	MRPL51	chr12:6601149-6641121	3.03356	0.889505	Protein Coding
ENST00000335183	ENSG00000100526	CDKN3	chr14:54863566-54886936	4.1021	0.073361	Protein Coding		ENST00000601813	ENSG00000104824	HNRNPL	chr19:39306061-39342987	2.80764	0.971431	Protein Coding		ENST00000360500	ENSG00000111729	CLEC4A	chr12:8276227-8371507	2.04359	0.791829	Protein Coding
ENST00000556113	ENSG00000100528	CNIH1	chr14:54893653-54908149	2.54077	0.854867	Protein Coding		ENST00000593381	ENSG00000104870	FCGRT	chr19:50010072-50029590	2.65287	0.991229	Protein Coding		ENST00000465492	ENSG00000112053	SLC26A8	chr6:35911290-35992645	2.12292	0.16675	Protein Coding
ENST00000554365	ENSG00000100596	SPTLC2	chr14:77972339-78083116	3.11514	0.961146	Protein Coding		ENST00000587318	ENSG00000104915	STX10	chr19:13254871-13261197	2.26522	0.58347	Protein Coding		ENST00000596288	ENSG00000112118	MCM3	chr6:52128806-52149679	2.61789	0.551469	Protein Coding
ENST00000556607	ENSG00000100596	SPTLC2	chr14:77972339-78083116	3.23319	0.932141	Protein Coding		ENST00000597552	ENSG00000105197	TIMM50	chr19:39971051-39984422	1.79769e+308	0.463115	Protein Coding		ENST00000526157	ENSG00000112303	VNN2	chr6:133065008-133084598	2.03242	0.956979	Protein Coding
ENST00000555014	ENSG00000100644	HIF1A	chr14:62147758-62263146	2.3451	0.920352	Protein Coding		ENST00000600878	ENSG00000105197	TIMM50	chr19:39971051-39984422	3.43893	0.867027	Protein Coding		ENST00000514382	ENSG00000112576	CCND3	chr6:41902670-42018095	2.20448	0.995021	Protein Coding
ENST00000553548	ENSG00000100650	SRSF5	chr14:70193616-70238722	1.79769e+308	0.491844	Protein Coding		ENST00000358335	ENSG00000105221	AKT2	chr19:40736223-40791443	2.22118	0.987332	Protein Coding		ENST00000472118	ENSG00000112640	PPP2R5D	chr6:42952236-42981706	9.93649	0.698155	Protein Coding
ENST00000372330	ENSG00000100985	MMP9	chr20:44637546-44688784	3.18764	0.0204353	Protein Coding		ENST00000595659	ENSG00000105321	CCDC9	chr19:47759236-47775210	1.79769e+308	0.454481	Protein Coding		ENST00000509698	ENSG00000112695	COX7A2	chr6:75947390-75960039	1.79769e+308	0.445269	Protein Coding
ENST00000217026	ENSG00000101057	MYBL2	chr20:42295753-42345136	2.79817	0.00346272	Protein Coding		ENST00000599398	ENSG00000105321	CCDC9	chr19:47759236-47775210	2.11549	0.694377	Protein Coding		ENST00000411594	ENSG00000112983	BRD8	chr5:137475454-137549032	2.04399	0.321568	Protein Coding
ENST00000279477	ENSG00000101307	SIRPB1	chr20:1497404-1600707	1.79769e+308	0.159303	Protein Coding		ENST00000592214	ENSG00000105325	FZR1	chr19:3506270-3579086	1.79769e+308	0.489006	Protein Coding		ENST00000524074	ENSG00000113068	PFDN1	chr5:139554226-139682706	1.79769e+308	0.476989	Protein Coding
ENST00000563840	ENSG00000101307	SIRPB1	chr20:1497404-1600707	1.79769e+308	0.451472	Protein Coding		ENST00000300880	ENSG00000105327	BBC3	chr19:47724080-47736023	13.9853	0.962821	Protein Coding		ENST00000508810	ENSG00000113621	TXNDC15	chr5:134209492-134237215	1.79769e+308	0.296461	Protein Coding
ENST00000262865	ENSG00000101425	BPI	chr20:36838889-36965907	4.3745	0.000485904	Protein Coding		ENST00000520986	ENSG00000105339	DENND3	chr8:142127376-142205907	2.03964	0.973103	Protein Coding		ENST00000494015	ENSG00000114098	ARMC8	chr3:137906108-138048728	2.00782	0.983457	Protein Coding
ENST00000489102	ENSG00000101425	BPI	chr20:36838889-36965907	3.63323	0.939463	Protein Coding		ENST00000597118	ENSG00000105402	NAPA	chr19:47987538-48018497	4.12374	0.970089	Protein Coding		ENST00000487947	ENSG00000114209	PDCD10	chr3:167401085-167452727	1.79769e+308	0.403614	Protein Coding
ENST00000490381	ENSG00000101425	BPI	chr20:36838889-36965907	4.48813	0.993418	Protein Coding		ENST00000521415	ENSG00000105483	CARD8	chr19:48673948-48790865	2.05481	0.973488	Protein Coding		ENST00000473417	ENSG00000114520	SNX4	chr3:125165494-125239041	2.14428	0.838653	Protein Coding
ENST00000580353	ENSG00000101608	MYL12A	chr18:3247478-3261848	2.24134	0.874356	Protein Coding		ENST00000417537	ENSG00000105835	NAMPT	chr7:105888730-105926772	2.06805	0.998972	Protein Coding		ENST00000479280	ENSG00000114626	ABTB1	chr3:127391777-127399768	3.17618	0.995524	Protein Coding
ENST00000370015	ENSG00000102030	NAA10	chrX:153126968-153200676	1.79769e+308	0.490419	Protein Coding		ENST00000463358	ENSG00000105963	ADAP1	chr7:937539-1015235	1.79769e+308	0.468555	Protein Coding		ENST00000496050	ENSG00000114850	SSR3	chr3:156257928-156272973	3.04625	0.987211	Protein Coding
ENST00000475038	ENSG00000102081	FMR1	chrX:146993468-147032645	5.12519	1	Protein Coding		ENST00000417758	ENSG00000105993	DNAJB6	chr7:157128074-157210133	2.13408	0.968625	Protein Coding		ENST00000339598	ENSG00000115155	OTOF	chr2:26680070-26781566	5.53783	6.10623e-14	Protein Coding
ENST00000377017	ENSG00000102265	TIMP1	chrX:47420515-47479252	2.71196	0.961842	Protein Coding		ENST00000397046	ENSG00000106268	NUDT1	chr7:2281856-2290781	1.79769e+308	0.238428	Protein Coding		ENST00000402415	ENSG00000115155	OTOF	chr2:26680070-26781566	6.18684	0.690769	Protein Coding
ENST00000542136	ENSG00000102524	TNFSF13B	chr13:108903587-108960832	3.80031	0.954938	Protein Coding		ENST00000550253	ENSG00000106799	TGFBR1	chr9:101866319-101916474	2.03459	0.838847	Protein Coding		ENST00000426958	ENSG00000115155	OTOF	chr2:26680070-26781566	6.93723	0.637218	Protein Coding
ENST00000539231	ENSG00000102554	KLF5	chr13:73629113-73651676	2.1112	0.480315	Protein Coding		ENST00000376520	ENSG00000106829	TLE4	chr9:82186687-82341658	10.8612	0.825875	Protein Coding		ENST00000464574	ENSG00000115155	OTOF	chr2:26680070-26781566	5.41482	0.724095	Protein Coding
ENST00000219022	ENSG00000102837	OLFM4	chr13:53602893-53626192	5.37858	1.06437e-06	Protein Coding		ENST00000470872	ENSG00000106829	TLE4	chr9:82186687-82341658	2.45712	0.644836	Protein Coding		ENST00000496190	ENSG00000115159	GPD2	chr2:157291801-157470247	2.04716	1	Protein Coding
ENST00000564651	ENSG00000102978	POLR2C	chr16:57462080-57521239	2.54363	0.962638	Protein Coding		ENST00000480020	ENSG00000107521	HPS1	chr10:100175954-100206684	2.11157	0.825577	Protein Coding		ENST00000537606	ENSG00000115234	SNX17	chr2:27593388-27599995	3.65018	0.926001	Protein Coding
ENST00000562743	ENSG00000103194	USP10	chr16:84733583-84813528	2.1661	0.946422	Protein Coding		ENST00000463279	ENSG00000107742	SPOCK2	chr10:73818792-73848790	1.79769e+308	0.468308	Protein Coding		ENST00000409215	ENSG00000115419	GLS	chr2:191745522-191885686	1.79769e+308	0.494212	Protein Coding
ENST00000261622	ENSG00000103257	SLC7A5	chr16:87863628-87903094	2.91273	0.0352614	Protein Coding		ENST00000489359	ENSG00000107798	LIPA	chr10:90973325-91174314	2.27656	0.985239	Protein Coding		ENST00000416719	ENSG00000115947	ORC4	chr2:148602085-149275805	2.86107	1	Protein Coding
ENST00000565644	ENSG00000103257	SLC7A5	chr16:87863628-87903094	3.0767	0.0572167	Protein Coding		ENST00000584662	ENSG00000108294	PSMB3	chr17:36908988-36920484	2.25746	0.972497	Protein Coding		ENST00000528782	ENSG00000116977	LGALS8	chr1:236681299-236767804	3.23792	0.987009	Protein Coding
ENST00000568209	ENSG00000103275	UBE2I	chr16:1355547-1377019	1.79769e+308	0.495959	Protein Coding		ENST00000533177	ENSG00000108312	UBTF	chr17:42269172-42301078	2.63331	0.899608	Protein Coding		ENST00000370481	ENSG00000117226	GBP3	chr1:89472348-89488577	3.55093	0.00155376	Protein Coding
ENST00000561953	ENSG00000103522	IL21R	chr16:27413482-27464714	2.61457	0.918248	Protein Coding		ENST00000580844	ENSG00000108387	2015-09-04	chr17:56597197-56769416	15.6362	0.987652	Protein Coding		ENST00000431849	ENSG00000117616	C1orf63	chr1:25568727-25756683	1.79769e+308	0.431294	Protein Coding
ENST00000284509	ENSG00000104043	ATP8B4	chr15:50150434-50528592	2.50091	0.0719577	Protein Coding		ENST00000578718	ENSG00000108424	KPNB1	chr17:45726841-45762871	2.06848	0.97396	Protein Coding		ENST00000374168	ENSG00000117676	RPS6KA1	chr1:26856251-26901521	2.50301	0.829065	Protein Coding
ENST00000518176	ENSG00000104419	NDRG1	chr8:134249413-134314265	2.05689	0.939061	Protein Coding		ENST00000262776	ENSG00000108679	LGALS3BP	chr17:76967319-76976191	2.96629	0.0860209	Protein Coding		ENST00000236826	ENSG00000118113	MMP8	chr11:102582525-102597781	4.34081	8.42745e-08	Protein Coding
ENST00000220959	ENSG00000104517	UBR5	chr8:103251621-103425069	3.06042	0.365259	Protein Coding		ENST00000585407	ENSG00000108679	LGALS3BP	chr17:76967319-76976191	2.29922	0.786839	Protein Coding		ENST00000438475	ENSG00000118113	MMP8	chr11:102582525-102597781	4.16735	0.538214	Protein Coding
ENST00000520682	ENSG00000104660	LEPROTL1	chr8:29952913-30041156	1.79769e+308	0.467238	Protein Coding		ENST00000586720	ENSG00000108679	LGALS3BP	chr17:76967319-76976191	2.597	0.652909	Protein Coding		ENST00000528662	ENSG00000118113	MMP8	chr11:102582525-102597781	4.07078	0.431654	Protein Coding
ENST00000518382	ENSG00000104738	MCM4	chr8:48872744-48890720	1.79769e+308	0.479982	Protein Coding		ENST00000587251	ENSG00000108679	LGALS3BP	chr17:76967319-76976191	2.57585	0.263422	Protein Coding		ENST00000531168	ENSG00000118113	MMP8	chr11:102582525-102597781	5.85946	0.807834	Protein Coding
ENST00000523853	ENSG00000104738	MCM4	chr8:48872744-48890720	2.46188	0.929423	Protein Coding		ENST00000587311	ENSG00000108679	LGALS3BP	chr17:76967319-76976191	2.82582	0.414678	Protein Coding		ENST00000533258	ENSG00000118113	MMP8	chr11:102582525-102597781	5.41685	0.918715	Protein Coding
ENST00000589130	ENSG00000104814	MAP4K1	chr19:39078280-39109522	2.01128	0.497438	Protein Coding		ENST00000588587	ENSG00000108679	LGALS3BP	chr17:76967319-76976191	2.0461	0.931747	Protein Coding		ENST00000600551	ENSG00000118162	KPTN	chr19:47978400-47987525	2.27708	0.925297	Protein Coding
ENST00000598316	ENSG00000104823	ECH1	chr19:39306061-39342987	2.5541	0.995391	Protein Coding		ENST00000589527	ENSG00000108679	LGALS3BP	chr17:76967319-76976191	3.0987	0.899155	Protein Coding		ENST00000275196	ENSG00000118520	ARG1	chr6:131894283-131949369	2.85836	0.869639	Protein Coding
ENST00000601813	ENSG00000104824	HNRNPL	chr19:39306061-39342987	2.86836	0.971376	Protein Coding		ENST00000591778	ENSG00000108679	LGALS3BP	chr17:76967319-76976191	2.26264	0.779131	Protein Coding		ENST00000368087	ENSG00000118520	ARG1	chr6:131894283-131949369	3.00333	0.02447	Protein Coding
ENST00000591121	ENSG00000104897	SF3A2	chr19:2100987-2248678	1.79769e+308	0.492137	Protein Coding		ENST00000430773	ENSG00000108771	DHX58	chr17:40253421-40264751	2.75644	0.969119	Protein Coding		ENST00000506409	ENSG00000118579	MED28	chr4:17616253-17783135	1.79769e+308	0.472553	Protein Coding
ENST00000221515	ENSG00000104918	RETN	chr19:7733929-7735334	2.00435	0.0630011	Protein Coding		ENST00000536854	ENSG00000108946	PRKAR1A	chr17:66255322-66760023	2.21862	0.890716	Protein Coding		ENST00000502363	ENSG00000118762	PKD2	chr4:88928819-88998929	2.22432	0.713543	Protein Coding
ENST00000335056	ENSG00000104970	KIR3DX1	chr19:55043908-55057053	3.2533	0.0791329	Protein Coding		ENST00000589295	ENSG00000108984	MAP2K6	chr17:67410838-67539472	2.27682	0.552175	Protein Coding		ENST00000586564	ENSG00000119559	C19orf25	chr19:1446299-1479555	2.52189	0.701046	Protein Coding
ENST00000444983	ENSG00000105173	CCNE1	chr19:30302804-30315215	2.26519	0.235798	Protein Coding		ENST00000589647	ENSG00000108984	MAP2K6	chr17:67410838-67539472	2.12299	0.0657012	Protein Coding		ENST00000556396	ENSG00000119725	ZNF410	chr14:74318546-74551196	8.89618	0.73753	Protein Coding
ENST00000358335	ENSG00000105221	AKT2	chr19:40736223-40791443	2.27214	0.987017	Protein Coding		ENST00000427287	ENSG00000109046	WSB1	chr17:25621101-25640657	3.15023	0.794624	Protein Coding		ENST00000574655	ENSG00000120071	KANSL1	chr17:44107281-44302733	1.79769e+308	0.463803	Protein Coding
ENST00000221847	ENSG00000105246	EBI3	chr19:4229494-4237528	2.17261	0.124463	Protein Coding		ENST00000583369	ENSG00000109062	SLC9A3R1	chr17:72666716-72765492	2.12198	0.991159	Protein Coding		ENST00000526579	ENSG00000120451	SNX19	chr11:130745330-130786404	1.79769e+308	0.317983	Protein Coding
ENST00000589970	ENSG00000105341	ATP5SL	chr19:41937222-41946622	2.07828	0.802138	Protein Coding		ENST00000415040	ENSG00000109113	RAB34	chr17:27041298-27045447	2.0778	0.583691	Protein Coding		ENST00000513602	ENSG00000121104	FAM117A	chr17:47778304-47906458	2.28187	0.85179	Protein Coding
ENST00000592922	ENSG00000105341	ATP5SL	chr19:41937222-41946622	2.34375	0.441291	Protein Coding		ENST00000502690	ENSG00000109332	UBE2D3	chr4:103715539-103790053	3.46194	0.991986	Protein Coding		ENST00000478020	ENSG00000121579	NAA50	chr3:113435306-113465147	1.79769e+308	0.447703	Protein Coding
ENST00000592514	ENSG00000105364	MRPL4	chr19:10362576-10399695	2.82528	0.873541	Protein Coding		ENST00000513098	ENSG00000109332	UBE2D3	chr4:103715539-103790053	2.14227	0.907401	Protein Coding		ENST00000369313	ENSG00000121851	POLR3GL	chr1:145456235-145470388	2.54252	0.819478	Protein Coding
ENST00000594288	ENSG00000105402	NAPA	chr19:47987538-48018497	6.85274	0.940295	Protein Coding		ENST00000514860	ENSG00000109466	KLHL2	chr4:165995573-166244308	2.10126	0.692922	Protein Coding		ENST00000494361	ENSG00000123130	ACOT9	chrX:23720369-23784592	3.28632	0.878506	Protein Coding
ENST00000250340	ENSG00000105472	CLEC11A	chr19:51226585-51228974	2.21511	0.0564427	Protein Coding		ENST00000604872	ENSG00000109670	FBXW7	chr4:153242409-153457253	2.27741	0.822678	Protein Coding		ENST00000523527	ENSG00000123992	DNPEP	chr2:220238267-220268355	2.45353	0.960136	Protein Coding
ENST00000521415	ENSG00000105483	CARD8	chr19:48673948-48790865	3.08718	0.945293	Protein Coding		ENST00000542376	ENSG00000110011	DNAJC4	chr11:63974149-64001824	2.42485	0.990439	Protein Coding		ENST00000371173	ENSG00000124256	ZBP1	chr20:56178901-56195632	2.10948	0.115903	Protein Coding
ENST00000264834	ENSG00000105610	KLF1	chr19:12995236-12997995	2.24259	0.0266015	Protein Coding		ENST00000433803	ENSG00000110047	EHD1	chr11:64619113-64655768	2.27028	0.701473	Protein Coding		ENST00000591968	ENSG00000124299	PEPD	chr19:33877855-34012700	2.38621	0.82838	Protein Coding
ENST00000600372	ENSG00000105700	KXD1	chr19:18668571-18680197	2.26342	1	Protein Coding		ENST00000227495	ENSG00000110080	ST3GAL4	chr11:126225534-126875953	2.28118	0.697777	Protein Coding		ENST00000484984	ENSG00000124357	NAGK	chr2:71163011-71306935	2.3685	0.967354	Protein Coding
ENST00000417537	ENSG00000105835	NAMPT	chr7:105888730-105926772	2.01268	0.998126	Protein Coding		ENST00000392669	ENSG00000110080	ST3GAL4	chr11:126225534-126875953	2.28543	0.149953	Protein Coding		ENST00000498022	ENSG00000124357	NAGK	chr2:71163011-71306935	4.84773	0.913591	Protein Coding
ENST00000407526	ENSG00000106070	GRB10	chr7:50657759-50861159	2.7458	1	Protein Coding		ENST00000534083	ENSG00000110080	ST3GAL4	chr11:126225534-126875953	2.41924	0.526859	Protein Coding		ENST00000244336	ENSG00000124469	CEACAM8	chr19:42901279-43156507	3.38538	0.015013	Protein Coding
ENST00000485784	ENSG00000106105	GARS	chr7:30536236-30673649	2.5233	0.961366	Protein Coding		ENST00000539743	ENSG00000110090	CPT1A	chr11:68522087-68611878	2.66658	0.754764	Protein Coding		ENST00000380454	ENSG00000124588	NQO2	chr6:2988200-3019996	1.79769e+308	0.192406	Protein Coding
ENST00000435336	ENSG00000106266	SNX8	chr7:2291404-2420380	1.79769e+308	0.478116	Protein Coding		ENST00000442948	ENSG00000110203	FOLR3	chr11:71825914-71850936	3.1273	0.0328238	Protein Coding		ENST00000339812	ENSG00000124635	HIST1H2BJ	chr6:27093675-27100541	3.85554	1	Protein Coding
ENST00000419721	ENSG00000106392	C1GALT1	chr7:7196564-7288282	1.79769e+308	0.468358	Protein Coding		ENST00000445078	ENSG00000110203	FOLR3	chr11:71825914-71850936	2.22512	0.334123	Protein Coding		ENST00000515742	ENSG00000124795	DEK	chr6:18224098-18265054	2.57038	0.950562	Protein Coding
ENST00000550253	ENSG00000106799	TGFBR1	chr9:101866319-101916474	2.39446	0.770902	Protein Coding		ENST00000546166	ENSG00000110203	FOLR3	chr11:71825914-71850936	2.66233	0.608941	Protein Coding		ENST00000354228	ENSG00000125354	2015-09-06	chrX:118749686-118827333	3.3308	0.820378	Protein Coding
ENST00000463279	ENSG00000107742	SPOCK2	chr10:73818792-73848790	1.79769e+308	0.459808	Protein Coding		ENST00000395566	ENSG00000110492	MDK	chr11:46402305-46405375	1.79769e+308	0.221185	Protein Coding		ENST00000245817	ENSG00000125657	TNFSF9	chr19:6531009-6535931	2.64796	0.0133373	Protein Coding
ENST00000483839	ENSG00000107937	GTPBP4	chr10:1034337-1095110	2.61382	0.952699	Protein Coding		ENST00000467719	ENSG00000110628	SLC22A18	chr11:2909009-2946476	2.02708	0.396014	Protein Coding		ENST00000538547	ENSG00000125846	ZNF133	chr20:18269120-18297640	14.2461	0.965468	Protein Coding
ENST00000533177	ENSG00000108312	UBTF	chr17:42269172-42301078	3.02336	0.880229	Protein Coding		ENST00000498209	ENSG00000110628	SLC22A18	chr11:2909009-2946476	2.06207	0.731064	Protein Coding		ENST00000491443	ENSG00000126070	AGO3	chr1:36396318-36538101	1.79769e+308	0.434304	Protein Coding
ENST00000580844	ENSG00000108387	2015-09-04	chr17:56597197-56769416	14.8564	0.988267	Protein Coding		ENST00000528634	ENSG00000110696	C11orf58	chr11:15987994-16778428	4.3591	0.954286	Protein Coding		ENST00000334553	ENSG00000126214	KLC1	chr14:104019757-104181841	2.00135	0.861312	Protein Coding
ENST00000572383	ENSG00000108518	PFN1	chr17:4848946-4860426	4.74991	0.987004	Protein Coding		ENST00000547294	ENSG00000110880	CORO1C	chr12:109038884-109125372	2.70617	0.981067	Protein Coding		ENST00000339145	ENSG00000126709	IFI6	chr1:27992571-27998729	2.00039	0.81091	Protein Coding
ENST00000591574	ENSG00000108669	CYTH1	chr17:76670129-76778379	2.17359	0.983367	Protein Coding		ENST00000344591	ENSG00000111011	RSRC2	chr12:122989189-123011547	2.43919	0.954842	Protein Coding		ENST00000502498	ENSG00000127022	CANX	chr5:179105583-179157926	3.01041	0.986532	Protein Coding
ENST00000262776	ENSG00000108679	LGALS3BP	chr17:76967319-76976191	2.50026	0.10952	Protein Coding		ENST00000546973	ENSG00000111331	OAS3	chr12:113344581-113455556	2.49151	0.997486	Protein Coding		ENST00000264771	ENSG00000127419	TMEM175	chr4:926174-952444	2.1228	0.311081	Protein Coding
ENST00000586720	ENSG00000108679	LGALS3BP	chr17:76967319-76976191	3.08127	0.284871	Protein Coding		ENST00000342315	ENSG00000111335	OAS2	chr12:113344581-113455556	2.21888	0.932939	Protein Coding		ENST00000465603	ENSG00000128604	IRF5	chr7:128577665-128590089	2.42812	0.0373991	Protein Coding
ENST00000587251	ENSG00000108679	LGALS3BP	chr17:76967319-76976191	2.47575	0.142349	Protein Coding		ENST00000397564	ENSG00000111707	SUDS3	chr12:118814184-118855840	1.79769e+308	0.168724	Protein Coding		ENST00000473745	ENSG00000128604	IRF5	chr7:128577665-128590089	2.45002	0.249816	Protein Coding
ENST00000587311	ENSG00000108679	LGALS3BP	chr17:76967319-76976191	2.95771	0.181756	Protein Coding		ENST00000360500	ENSG00000111729	CLEC4A	chr12:8276227-8371507	2.55633	0.763109	Protein Coding		ENST00000561244	ENSG00000128908	INO80	chr15:41271077-41408552	2.87762	0.805441	Protein Coding
ENST00000589527	ENSG00000108679	LGALS3BP	chr17:76967319-76976191	4.45871	0.598502	Protein Coding		ENST00000378198	ENSG00000111802	TDP2	chr6:24650204-24667261	2.26579	0.873288	Protein Coding		ENST00000559625	ENSG00000128918	ALDH1A2	chr15:58245621-58861151	4.34534	0.993797	Protein Coding
ENST00000591778	ENSG00000108679	LGALS3BP	chr17:76967319-76976191	3.21952	0.279423	Protein Coding		ENST00000355574	ENSG00000112053	SLC26A8	chr6:35911290-35992645	2.61505	0.0813718	Protein Coding		ENST00000440480	ENSG00000129757	CDKN1C	chr11:2904442-2907111	3.32377	0.300551	Protein Coding
ENST00000536854	ENSG00000108946	PRKAR1A	chr17:66255322-66760023	2.00641	0.889881	Protein Coding		ENST00000465492	ENSG00000112053	SLC26A8	chr6:35911290-35992645	2.97146	0.12786	Protein Coding		ENST00000252483	ENSG00000130202	PVRL2	chr19:45349431-45406946	2.25148	0.148988	Protein Coding
ENST00000415040	ENSG00000109113	RAB34	chr17:27041298-27045447	2.16096	0.56939	Protein Coding		ENST00000486155	ENSG00000112053	SLC26A8	chr6:35911290-35992645	2.80466	0.196946	Protein Coding		ENST00000252485	ENSG00000130202	PVRL2	chr19:45349431-45406946	2.57595	0.0281487	Protein Coding
ENST00000509678	ENSG00000109220	CHIC2	chr4:54243809-55164414	2.18489	0.974873	Protein Coding		ENST00000490799	ENSG00000112053	SLC26A8	chr6:35911290-35992645	4.00021	0.507395	Protein Coding		ENST00000592018	ENSG00000130202	PVRL2	chr19:45349431-45406946	1.79769e+308	0.415435	Protein Coding
ENST00000264487	ENSG00000109321	AREG	chr4:75310850-75320726	5.38456	1	Protein Coding		ENST00000525674	ENSG00000112303	VNN2	chr6:133065008-133084598	2.10842	0.873013	Protein Coding		ENST00000594999	ENSG00000130312	MRPL34	chr19:17402939-17445638	6.31333	0.832645	Protein Coding
ENST00000502690	ENSG00000109332	UBE2D3	chr4:103715539-103790053	2.75224	0.993613	Protein Coding		ENST00000432671	ENSG00000112855	HARS2	chr5:140044260-140086248	1.79769e+308	0.445393	Protein Coding		ENST00000497536	ENSG00000130414	NDUFA10	chr2:240831866-240964819	6.2237	0.803718	Protein Coding
ENST00000510129	ENSG00000109332	UBE2D3	chr4:103715539-103790053	2.92551	0.967664	Protein Coding		ENST00000512707	ENSG00000113068	PFDN1	chr5:139554226-139682706	4.31035	1	Protein Coding		ENST00000395676	ENSG00000130487	KLHDC7B	chr22:50986461-50989451	2.72246	1.55501e-05	Protein Coding
ENST00000514176	ENSG00000109805	NCAPG	chr4:17812524-18023499	2.78824	0.204268	Protein Coding		ENST00000524074	ENSG00000113068	PFDN1	chr5:139554226-139682706	1.79769e+308	0.489758	Protein Coding		ENST00000535425	ENSG00000130489	SCO2	chr22:50961996-50971009	2.12099	0.914459	Protein Coding
ENST00000335953	ENSG00000109906	ZBTB16	chr11:113930314-114227293	2.03979	0.0674259	Protein Coding		ENST00000395770	ENSG00000113441	LNPEP	chr5:96149730-96373219	2.71751	0.895512	Protein Coding		ENST00000482828	ENSG00000130775	THEMIS2	chr1:28199054-28213196	2.03738	0.940579	Protein Coding
ENST00000392996	ENSG00000109906	ZBTB16	chr11:113930314-114227293	2.57391	0.201691	Protein Coding		ENST00000520867	ENSG00000113742	CPEB4	chr5:173315282-173388979	2.97599	0.646956	Protein Coding		ENST00000314446	ENSG00000131042	LILRB2	chr19:54777674-54785039	1.79769e+308	0.334118	Protein Coding
ENST00000524683	ENSG00000109929	SC5D	chr11:121163161-121179403	3.64232	0.399322	Protein Coding		ENST00000392981	ENSG00000114127	XRN1	chr3:142025448-142166904	2.40956	0.798762	Protein Coding		ENST00000424977	ENSG00000131236	CAP1	chr1:40505904-40538321	3.17941	0.975215	Protein Coding
ENST00000527183	ENSG00000109929	SC5D	chr11:121163161-121179403	3.07026	0.273758	Protein Coding		ENST00000487947	ENSG00000114209	PDCD10	chr3:167401085-167452727	1.79769e+308	0.384095	Protein Coding		ENST00000452151	ENSG00000131389	SLC6A6	chr3:14444075-14583588	2.37923	0.999738	Protein Coding
ENST00000531140	ENSG00000109929	SC5D	chr11:121163161-121179403	2.39524	0.722976	Protein Coding		ENST00000478263	ENSG00000114541	FRMD4B	chr3:69219140-69591734	2.01049	0.115298	Protein Coding		ENST00000511725	ENSG00000131508	UBE2D2	chr5:138906015-139008018	1.79769e+308	0.372712	Protein Coding
ENST00000534230	ENSG00000109929	SC5D	chr11:121163161-121179403	2.39293	0.501838	Protein Coding		ENST00000479280	ENSG00000114626	ABTB1	chr3:127391777-127399768	3.39831	0.995365	Protein Coding		ENST00000394250	ENSG00000131748	STARD3	chr17:37793317-37819737	2.56734	0.841764	Protein Coding
ENST00000534455	ENSG00000109929	SC5D	chr11:121163161-121179403	2.05551	0.919538	Protein Coding		ENST00000356837	ENSG00000114956	DGUOK	chr2:74153952-74208568	2.8561	0.688405	Protein Coding		ENST00000414641	ENSG00000132274	TRIM22	chr11:5684424-5959849	2.36629	0.995499	Protein Coding
ENST00000433803	ENSG00000110047	EHD1	chr11:64619113-64655768	2.37171	0.695077	Protein Coding		ENST00000313482	ENSG00000115129	TP53I3	chr2:24299395-24424567	2.07086	0.758043	Protein Coding		ENST00000493494	ENSG00000132274	TRIM22	chr11:5684424-5959849	2.2465	0.996464	Protein Coding
ENST00000529710	ENSG00000110075	PPP6R3	chr11:68228185-68384179	2.06486	0.618103	Protein Coding		ENST00000339598	ENSG00000115155	OTOF	chr2:26680070-26781566	5.82737	2.20254e-06	Protein Coding		ENST00000479483	ENSG00000133063	CHIT1	chr1:203181954-203242769	3.03562	0.845003	Protein Coding
ENST00000539743	ENSG00000110090	CPT1A	chr11:68522087-68611878	3.04493	0.706237	Protein Coding		ENST00000402415	ENSG00000115155	OTOF	chr2:26680070-26781566	6.02443	0.787378	Protein Coding		ENST00000491855	ENSG00000133063	CHIT1	chr1:203181954-203242769	16.6463	0.990398	Protein Coding
ENST00000442948	ENSG00000110203	FOLR3	chr11:71825914-71850936	3.69445	0.00392941	Protein Coding		ENST00000426958	ENSG00000115155	OTOF	chr2:26680070-26781566	7.19194	0.904448	Protein Coding		ENST00000503786	ENSG00000133063	CHIT1	chr1:203181954-203242769	2.80286	0.354242	Protein Coding
ENST00000546166	ENSG00000110203	FOLR3	chr11:71825914-71850936	2.60471	0.612015	Protein Coding		ENST00000464574	ENSG00000115155	OTOF	chr2:26680070-26781566	5.06879	0.965863	Protein Coding		ENST00000535569	ENSG00000133063	CHIT1	chr1:203181954-203242769	2.90671	0.123698	Protein Coding
ENST00000528634	ENSG00000110696	C11orf58	chr11:15987994-16778428	3.95125	0.9587	Protein Coding		ENST00000496190	ENSG00000115159	GPD2	chr2:157291801-157470247	2.22098	1	Protein Coding		ENST00000537828	ENSG00000133106	EPSTI1	chr13:43460523-43566407	2.42232	0.853558	Protein Coding
ENST00000547294	ENSG00000110880	CORO1C	chr12:109038884-109125372	2.93521	0.978759	Protein Coding		ENST00000457748	ENSG00000115207	GTF3C2	chr2:27548715-27593353	2.14125	0.977432	Protein Coding		ENST00000538562	ENSG00000133106	EPSTI1	chr13:43460523-43566407	2.02554	0.872085	Protein Coding
ENST00000359843	ENSG00000111206	FOXM1	chr12:2904118-3050306	2.57457	0.633704	Protein Coding		ENST00000473240	ENSG00000115271	GCA	chr2:163175349-163695240	2.0828	0.974482	Protein Coding		ENST00000542706	ENSG00000133106	EPSTI1	chr13:43460523-43566407	2.57532	0.983385	Protein Coding
ENST00000361953	ENSG00000111206	FOXM1	chr12:2904118-3050306	2.79455	0.714563	Protein Coding		ENST00000409215	ENSG00000115419	GLS	chr2:191745522-191885686	1.79769e+308	0.499136	Protein Coding		ENST00000372728	ENSG00000133169	BEX1	chrX:102317578-102319168	2.96116	0.00941763	Protein Coding
ENST00000395324	ENSG00000111424	VDR	chr12:48235319-48336831	14.0071	0.922584	Protein Coding		ENST00000534351	ENSG00000115523	GNLY	chr2:85912297-85925977	1.79769e+308	0.495161	Protein Coding		ENST00000374632	ENSG00000133216	EPHB2	chr1:23037331-23241818	2.81367	0.0847126	Protein Coding
ENST00000540949	ENSG00000111639	MRPL51	chr12:6601149-6641121	3.06412	0.953889	Protein Coding		ENST00000441002	ENSG00000115590	IL1R2	chr2:102608305-102645006	2.50917	0.715931	Protein Coding		ENST00000400191	ENSG00000133216	EPHB2	chr1:23037331-23241818	2.09963	0.0292674	Protein Coding
ENST00000397564	ENSG00000111707	SUDS3	chr12:118814184-118855840	1.79769e+308	0.237194	Protein Coding		ENST00000474085	ENSG00000115590	IL1R2	chr2:102608305-102645006	2.51764	0.89758	Protein Coding		ENST00000419534	ENSG00000134108	ARL8B	chr3:5163904-5229014	5.14283	0.522876	Protein Coding
ENST00000373161	ENSG00000112212	TSPO2	chr6:40994771-41067715	2.14845	0.933522	Protein Coding		ENST00000485335	ENSG00000115590	IL1R2	chr2:102608305-102645006	2.60373	0.833031	Protein Coding		ENST00000256722	ENSG00000134326	CMPK2	chr2:6980700-7038370	2.90325	0.601512	Protein Coding
ENST00000540719	ENSG00000112531	QKI	chr6:163835031-163999628	2.29341	0.935734	Protein Coding		ENST00000493749	ENSG00000115590	IL1R2	chr2:102608305-102645006	3.02842	0.836889	Protein Coding		ENST00000491738	ENSG00000134326	CMPK2	chr2:6980700-7038370	5.43168	0.934012	Protein Coding
ENST00000513956	ENSG00000112576	CCND3	chr6:41902670-42018095	2.2324	0.854648	Protein Coding		ENST00000233957	ENSG00000115604	IL18R1	chr2:102927961-103015218	2.07826	1	Protein Coding		ENST00000539814	ENSG00000134333	LDHA	chr11:18415934-18429972	4.06771	0.908372	Protein Coding
ENST00000514382	ENSG00000112576	CCND3	chr6:41902670-42018095	2.52614	0.994731	Protein Coding		ENST00000452931	ENSG00000115677	HDLBP	chr2:242166678-242293442	5.99575	0.929653	Protein Coding		ENST00000432931	ENSG00000134453	RBM17	chr10:6130949-6159420	2.3271	0.9366	Protein Coding
ENST00000524074	ENSG00000113068	PFDN1	chr5:139554226-139682706	1.79769e+308	0.48666	Protein Coding		ENST00000436402	ENSG00000115694	STK25	chr2:242295657-242449145	3.16808	0.955396	Protein Coding		ENST00000543439	ENSG00000134759	ELP2	chr18:33709406-33757909	1.79769e+308	0.418653	Protein Coding
ENST00000519402	ENSG00000113263	ITK	chr5:156512842-156682201	2.35009	0.35385	Protein Coding		ENST00000416719	ENSG00000115947	ORC4	chr2:148602085-149275805	2.52443	1	Protein Coding		ENST00000525587	ENSG00000134809	TIMM10	chr11:57295935-57298276	4.5069	0.540952	Protein Coding
ENST00000395770	ENSG00000113441	LNPEP	chr5:96149730-96373219	3.19759	0.873259	Protein Coding		ENST00000586532	ENSG00000116044	NFE2L2	chr2:178092322-178408564	2.66853	0.827647	Protein Coding		ENST00000257264	ENSG00000134827	TCN1	chr11:59620272-59634048	2.8833	0.000104957	Protein Coding
ENST00000358923	ENSG00000113448	PDE4D	chr5:58264864-59843484	2.68556	0.518105	Protein Coding		ENST00000465387	ENSG00000116251	RPL22	chr1:6241328-6296032	2.62722	0.979139	Protein Coding		ENST00000537329	ENSG00000135048	TMEM2	chr9:74298281-74431606	3.32483	0.88395	Protein Coding
ENST00000515011	ENSG00000113448	PDE4D	chr5:58264864-59843484	2.38188	0.548468	Protein Coding		ENST00000498626	ENSG00000116489	CAPZA1	chr1:113009162-113214241	2.7399	0.940029	Protein Coding		ENST00000257536	ENSG00000135083	CCNJL	chr5:159678658-159772403	3.10976	0.623861	Protein Coding
ENST00000508810	ENSG00000113621	TXNDC15	chr5:134209492-134237215	1.79769e+308	0.376578	Protein Coding		ENST00000429533	ENSG00000116871	MAP7D1	chr1:36621179-36646450	2.2938	0.864788	Protein Coding		ENST00000339275	ENSG00000135114	OASL	chr12:121458094-121477045	2.19395	0.388357	Protein Coding
ENST00000520867	ENSG00000113742	CPEB4	chr5:173315282-173388979	2.87084	0.640255	Protein Coding		ENST00000530729	ENSG00000116871	MAP7D1	chr1:36621179-36646450	1.79769e+308	0.487947	Protein Coding		ENST00000257583	ENSG00000135127	CCDC64	chr12:120427672-120532298	8.37257	0.748367	Protein Coding
ENST00000470821	ENSG00000114098	ARMC8	chr3:137906108-138048728	2.3885	0.816003	Protein Coding		ENST00000527974	ENSG00000116977	LGALS8	chr1:236681299-236767804	1.79769e+308	0.474921	Protein Coding		ENST00000432207	ENSG00000135218	CD36	chr7:79959507-80308593	12.6	0.888239	Protein Coding
ENST00000392981	ENSG00000114127	XRN1	chr3:142025448-142166904	2.05063	0.768018	Protein Coding		ENST00000372699	ENSG00000117010	ZNF684	chr1:40997232-41013841	2.3156	0.0495148	Protein Coding		ENST00000474770	ENSG00000135250	SRPK2	chr7:104653871-105039755	2.50835	0.98737	Protein Coding
ENST00000487947	ENSG00000114209	PDCD10	chr3:167401085-167452727	1.79769e+308	0.384845	Protein Coding		ENST00000493756	ENSG00000117010	ZNF684	chr1:40997232-41013841	4.47012	0.413534	Protein Coding		ENST00000548160	ENSG00000135404	CD63	chr12:56119106-56124467	3.55264	0.971579	Protein Coding
ENST00000232424	ENSG00000114315	HES1	chr3:193853933-193856521	2.71369	0.0877154	Protein Coding		ENST00000370481	ENSG00000117226	GBP3	chr1:89472348-89488577	3.5235	0.0171014	Protein Coding		ENST00000409762	ENSG00000135636	DYSF	chr2:71680851-71913898	4.73383	0.800383	Protein Coding
ENST00000476918	ENSG00000114315	HES1	chr3:193853933-193856521	2.67099	0.562858	Protein Coding		ENST00000493594	ENSG00000117226	GBP3	chr1:89472348-89488577	2.13401	0.523025	Protein Coding		ENST00000444138	ENSG00000135828	RNASEL	chr1:182542768-182558391	4.31922	1	Protein Coding
ENST00000473417	ENSG00000114520	SNX4	chr3:125165494-125239041	2.22168	0.842736	Protein Coding		ENST00000235932	ENSG00000117280	RAB7L1	chr1:205737113-205744588	2.14049	0.746702	Protein Coding		ENST00000463074	ENSG00000135930	EIF4E2	chr2:233412778-233547491	2.4138	0.961871	Protein Coding
ENST00000486752	ENSG00000114841	DNAH1	chr3:52350334-52434507	2.04272	0.200251	Protein Coding		ENST00000358170	ENSG00000117335	CD46	chr1:207925401-207968858	2.38868	0.830322	Protein Coding		ENST00000452955	ENSG00000136718	IMP4	chr2:131095813-131105383	1.79769e+308	0.369282	Protein Coding
ENST00000342981	ENSG00000114867	EIF4G1	chr3:183851806-184402546	1.79769e+308	0.467433	Protein Coding		ENST00000310955	ENSG00000117399	CDC20	chr1:43824625-43828874	2.18267	0.0697938	Protein Coding		ENST00000433194	ENSG00000136861	CDK5RAP2	chr9:123151146-123342448	2.6347	0.621035	Protein Coding
ENST00000356837	ENSG00000114956	DGUOK	chr2:74153952-74208568	2.23715	0.770542	Protein Coding		ENST00000431849	ENSG00000117616	C1orf63	chr1:25568727-25756683	1.79769e+308	0.491595	Protein Coding		ENST00000480467	ENSG00000136861	CDK5RAP2	chr9:123151146-123342448	2.05547	0.661483	Protein Coding
ENST00000263339	ENSG00000115008	IL1A	chr2:113531491-113542167	2.90418	0.0399512	Protein Coding		ENST00000433655	ENSG00000117984	CTSD	chr11:1753639-1785255	2.48369	0.175915	Protein Coding		ENST00000531367	ENSG00000137757	CASP5	chr11:104864961-104893895	12.1122	1	Protein Coding
ENST00000358813	ENSG00000115009	CCL20	chr2:228678557-228682272	4.96055	0.0111673	Protein Coding		ENST00000438213	ENSG00000117984	CTSD	chr11:1753639-1785255	2.23934	0.708598	Protein Coding		ENST00000342282	ENSG00000137959	IFI44L	chr1:79085606-79111830	2.52566	0.251982	Protein Coding
ENST00000409189	ENSG00000115009	CCL20	chr2:228678557-228682272	1.79769e+308	0.232919	Protein Coding		ENST00000236826	ENSG00000118113	MMP8	chr11:102582525-102597781	2.78789	0.00439319	Protein Coding		ENST00000486882	ENSG00000137959	IFI44L	chr1:79085606-79111830	2.46899	0.241899	Protein Coding
ENST00000473642	ENSG00000115009	CCL20	chr2:228678557-228682272	3.02325	0.931595	Protein Coding		ENST00000438475	ENSG00000118113	MMP8	chr11:102582525-102597781	3.27214	0.643004	Protein Coding		ENST00000494910	ENSG00000137959	IFI44L	chr1:79085606-79111830	2.13739	0.839536	Protein Coding
ENST00000489160	ENSG00000115009	CCL20	chr2:228678557-228682272	3.50612	0.821299	Protein Coding		ENST00000528662	ENSG00000118113	MMP8	chr11:102582525-102597781	2.71286	0.700172	Protein Coding		ENST00000467790	ENSG00000137965	IFI44	chr1:79115480-79129763	2.12919	0.513197	Protein Coding
ENST00000454824	ENSG00000115053	NCL	chr2:232318241-232348352	2.15768	0.967392	Protein Coding		ENST00000531168	ENSG00000118113	MMP8	chr11:102582525-102597781	4.64383	0.88842	Protein Coding		ENST00000378540	ENSG00000138032	PPM1B	chr2:44394763-44471523	2.21105	0.682939	Protein Coding
ENST00000339598	ENSG00000115155	OTOF	chr2:26680070-26781566	4.54859	5.1359e-08	Protein Coding		ENST00000533258	ENSG00000118113	MMP8	chr11:102582525-102597781	3.88645	0.9446	Protein Coding		ENST00000398529	ENSG00000138069	RAB1A	chr2:65283499-65357240	1.79769e+308	0.29369	Protein Coding
ENST00000426958	ENSG00000115155	OTOF	chr2:26680070-26781566	5.78739	0.812272	Protein Coding		ENST00000423015	ENSG00000118263	KLF7	chr2:207938860-208031991	2.40185	0.875536	Protein Coding		ENST00000425590	ENSG00000138381	ASNSD1	chr2:190526110-190535557	2.04561	0.919738	Protein Coding
ENST00000537606	ENSG00000115234	SNX17	chr2:27593388-27599995	3.20067	0.936647	Protein Coding		ENST00000275196	ENSG00000118520	ARG1	chr6:131894283-131949369	2.71258	0.891133	Protein Coding		ENST00000395644	ENSG00000138614	VWA9	chr15:65871090-65903627	3.54725	1	Protein Coding
ENST00000452361	ENSG00000115274	INO80B	chr2:74682149-74688018	2.09143	0.734125	Protein Coding		ENST00000368087	ENSG00000118520	ARG1	chr6:131894283-131949369	2.71278	0.0996129	Protein Coding		ENST00000352301	ENSG00000138668	HNRNPD	chr4:83273650-83305180	2.20999	0.88614	Protein Coding
ENST00000402135	ENSG00000115392	FANCL	chr2:58134785-58468821	2.20348	0.644717	Protein Coding		ENST00000458740	ENSG00000118960	HS1BP3	chr2:20760207-20850849	3.11162	0.987052	Protein Coding		ENST00000339360	ENSG00000138698	RAP1GDS1	chr4:99172838-99365012	1.79769e+308	0.189138	Protein Coding
ENST00000409215	ENSG00000115419	GLS	chr2:191745522-191885686	1.79769e+308	0.498486	Protein Coding		ENST00000431061	ENSG00000118985	ELL2	chr5:95220801-96143803	2.40992	0.938953	Protein Coding		ENST00000545027	ENSG00000139083	ETV6	chr12:11802787-12048336	2.11832	0.941109	Protein Coding
ENST00000456764	ENSG00000115457	IGFBP2	chr2:217497550-217529159	2.13951	0.396616	Protein Coding		ENST00000586564	ENSG00000119559	C19orf25	chr19:1446299-1479555	2.58995	0.704421	Protein Coding		ENST00000550091	ENSG00000139132	FGD4	chr12:32552462-32798984	3.08179	0.989355	Protein Coding
ENST00000534351	ENSG00000115523	GNLY	chr2:85912297-85925977	1.79769e+308	0.496297	Protein Coding		ENST00000556396	ENSG00000119725	ZNF410	chr14:74318546-74551196	8.57194	0.749693	Protein Coding		ENST00000553192	ENSG00000139343	SNRPF	chr12:96252705-96336752	3.1756	0.959838	Protein Coding
ENST00000462613	ENSG00000115524	SF3B1	chr2:198254507-198299815	1.79769e+308	0.491983	Protein Coding		ENST00000409933	ENSG00000119844	AFTPH	chr2:64751464-64820139	2.08216	1	Protein Coding		ENST00000267113	ENSG00000139641	ESYT1	chr12:56511942-56538455	7.37782	1	Protein Coding
ENST00000441002	ENSG00000115590	IL1R2	chr2:102608305-102645006	2.11471	0.703515	Protein Coding		ENST00000484030	ENSG00000119950	MXI1	chr10:111967362-112047123	3.24968	0.98118	Protein Coding		ENST00000552370	ENSG00000139644	TMBIM6	chr12:49962000-50158717	3.22297	0.89069	Protein Coding
ENST00000493749	ENSG00000115590	IL1R2	chr2:102608305-102645006	2.10415	0.897356	Protein Coding		ENST00000574655	ENSG00000120071	KANSL1	chr17:44107281-44302733	1.79769e+308	0.466916	Protein Coding		ENST00000553769	ENSG00000140105	WARS	chr14:100800124-100996640	2.14132	0.975604	Protein Coding
ENST00000254351	ENSG00000115884	SDC1	chr2:20400557-20425194	4.26323	0.0132532	Protein Coding		ENST00000526579	ENSG00000120451	SNX19	chr11:130745330-130786404	1.79769e+308	0.383564	Protein Coding		ENST00000560458	ENSG00000140299	BNIP2	chr15:59887073-59981733	2.19756	0.928618	Protein Coding
ENST00000234256	ENSG00000115902	SLC1A4	chr2:65215610-65250999	2.18004	0.0149611	Protein Coding		ENST00000517756	ENSG00000120533	ENY2	chr8:110253147-110358182	2.23232	0.984804	Protein Coding		ENST00000451782	ENSG00000140332	TLE3	chr15:70340128-70390515	3.59145	0.941497	Protein Coding
ENST00000416719	ENSG00000115947	ORC4	chr2:148602085-149275805	2.10826	1	Protein Coding		ENST00000540536	ENSG00000120860	CCDC53	chr12:102406704-102455927	2.00565	0.728035	Protein Coding		ENST00000562363	ENSG00000140497	SCAMP2	chr15:75136070-75165706	2.21443	0.951138	Protein Coding
ENST00000409368	ENSG00000116030	SUMO1	chr2:203070902-203103331	2.13457	0.640143	Protein Coding		ENST00000426493	ENSG00000120913	PDLIM2	chr8:22435791-22461663	2.28486	0.919225	Protein Coding		ENST00000559419	ENSG00000140548	ZNF710	chr15:90544623-90625439	2.75315	0.930476	Protein Coding
ENST00000465387	ENSG00000116251	RPL22	chr1:6241328-6296032	3.40722	0.972524	Protein Coding		ENST00000572550	ENSG00000121060	TRIM25	chr17:54965269-54991399	2.08436	0.952603	Protein Coding		ENST00000559031	ENSG00000140575	IQGAP1	chr15:90931449-91045475	2.33213	0.995489	Protein Coding
ENST00000370985	ENSG00000116717	GADD45A	chr1:68150743-68154021	2.87296	0.764166	Protein Coding		ENST00000513602	ENSG00000121104	FAM117A	chr17:47778304-47906458	3.189	0.796899	Protein Coding		ENST00000540182	ENSG00000140853	NLRC5	chr16:57023396-57117443	2.20321	0.78728	Protein Coding
ENST00000441120	ENSG00000116791	CRYZ	chr1:75171169-75232362	1.79769e+308	0.412739	Protein Coding		ENST00000278302	ENSG00000121236	TRIM6	chr11:5274419-5667019	3.69811	0.999179	Protein Coding		ENST00000562986	ENSG00000140995	DEF8	chr16:90014332-90034468	1.79769e+308	0.484609	Protein Coding
ENST00000530975	ENSG00000116871	MAP7D1	chr1:36621179-36646450	1.79769e+308	0.475604	Protein Coding		ENST00000380097	ENSG00000121236	TRIM6	chr11:5274419-5667019	2.09782	0.995632	Protein Coding		ENST00000579640	ENSG00000141380	SS18	chr18:23596577-23671181	12.1691	0.905603	Protein Coding
ENST00000493756	ENSG00000117010	ZNF684	chr1:40997232-41013841	4.13213	0.283464	Protein Coding		ENST00000241124	ENSG00000121742	GJB6	chr13:20796109-20806534	9.76679	0.5966	Protein Coding		ENST00000590138	ENSG00000141401	IMPA2	chr18:11981023-12030876	2.66529	0.904964	Protein Coding
ENST00000235932	ENSG00000117280	RAB7L1	chr1:205737113-205744588	2.38751	0.71636	Protein Coding		ENST00000356192	ENSG00000121742	GJB6	chr13:20796109-20806534	3.8301	0.245221	Protein Coding		ENST00000574502	ENSG00000141480	ARRB2	chr17:4613783-4624794	1.79769e+308	0.494028	Protein Coding
ENST00000296388	ENSG00000117385	LEPRE1	chr1:43212005-43232755	3.22022	0.627711	Protein Coding		ENST00000369313	ENSG00000121851	POLR3GL	chr1:145456235-145470388	2.19862	0.860286	Protein Coding		ENST00000578351	ENSG00000141522	ARHGDIA	chr17:79825596-79829282	2.53808	0.98885	Protein Coding
ENST00000460369	ENSG00000117394	SLC2A1	chr1:43391051-43424530	2.46311	0.692219	Protein Coding		ENST00000460973	ENSG00000122033	MTIF3	chr13:27998680-28024739	2.36426	0.961852	Protein Coding		ENST00000580033	ENSG00000141522	ARHGDIA	chr17:79825596-79829282	1.79769e+308	0.470866	Protein Coding
ENST00000310955	ENSG00000117399	CDC20	chr1:43824625-43828874	2.48311	0.0437228	Protein Coding		ENST00000379295	ENSG00000123130	ACOT9	chrX:23720369-23784592	3.018	0.704767	Protein Coding		ENST00000322933	ENSG00000141524	TMC6	chr17:76000248-76139049	1.79769e+308	0.443405	Protein Coding
ENST00000334047	ENSG00000117525	F3	chr1:94994780-95007356	5.78822	0.0482874	Protein Coding		ENST00000587319	ENSG00000123146	CD97	chr19:14491312-14519537	1.79769e+308	0.499671	Protein Coding		ENST00000592594	ENSG00000141524	TMC6	chr17:76000248-76139049	1.79769e+308	0.493997	Protein Coding
ENST00000462433	ENSG00000117569	PTBP2	chr1:97187220-97289294	2.72723	0.904994	Protein Coding		ENST00000522185	ENSG00000123643	SLC36A1	chr5:150816606-150871942	3.0658	0.930642	Protein Coding		ENST00000572733	ENSG00000141564	RPTOR	chr17:78518618-78945013	2.09777	0.935901	Protein Coding
ENST00000431849	ENSG00000117616	C1orf63	chr1:25568727-25756683	1.79769e+308	0.394076	Protein Coding		ENST00000371997	ENSG00000124151	NCOA3	chr20:46130600-46415360	2.52649	0.723211	Protein Coding		ENST00000543795	ENSG00000141971	MVB12A	chr19:17516502-17544533	2.56197	0.752614	Protein Coding
ENST00000236826	ENSG00000118113	MMP8	chr11:102582525-102597781	5.29242	0.000239179	Protein Coding		ENST00000371173	ENSG00000124256	ZBP1	chr20:56178901-56195632	2.7328	0.144837	Protein Coding		ENST00000593483	ENSG00000142552	RCN3	chr19:50030874-50050219	2.36496	0.934603	Protein Coding
ENST00000438475	ENSG00000118113	MMP8	chr11:102582525-102597781	5.79686	0.657218	Protein Coding		ENST00000461547	ENSG00000124256	ZBP1	chr20:56178901-56195632	2.68207	0.266321	Protein Coding		ENST00000469145	ENSG00000143321	HDGF	chr1:156711898-156770607	2.61633	0.955105	Protein Coding
ENST00000528662	ENSG00000118113	MMP8	chr11:102582525-102597781	4.89952	0.782589	Protein Coding		ENST00000480037	ENSG00000124256	ZBP1	chr20:56178901-56195632	2.14669	0.765245	Protein Coding		ENST00000368843	ENSG00000143376	SNX27	chr1:151584513-151671567	13.4737	0.859286	Protein Coding
ENST00000531168	ENSG00000118113	MMP8	chr11:102582525-102597781	6.70212	0.937977	Protein Coding		ENST00000541799	ENSG00000124256	ZBP1	chr20:56178901-56195632	2.21006	0.637778	Protein Coding		ENST00000339643	ENSG00000143420	ENSA	chr1:150573326-150602088	3.05142	0.951051	Protein Coding
ENST00000533258	ENSG00000118113	MMP8	chr11:102582525-102597781	6.14296	0.932837	Protein Coding		ENST00000546110	ENSG00000124256	ZBP1	chr20:56178901-56195632	2.12039	0.944464	Protein Coding		ENST00000540984	ENSG00000143442	POGZ	chr1:151375199-151431941	1.79769e+308	0.176446	Protein Coding
ENST00000237289	ENSG00000118503	TNFAIP3	chr6:138144809-138204449	2.27545	0.0428979	Protein Coding		ENST00000591968	ENSG00000124299	PEPD	chr19:33877855-34012700	2.49402	0.827007	Protein Coding		ENST00000368733	ENSG00000143546	S100A8	chr1:153362507-153363664	2.14877	0.0183956	Protein Coding
ENST00000420009	ENSG00000118503	TNFAIP3	chr6:138144809-138204449	2.91022	0.950024	Protein Coding		ENST00000468601	ENSG00000124357	NAGK	chr2:71163011-71306935	2.65966	0.995929	Protein Coding		ENST00000477801	ENSG00000143546	S100A8	chr1:153362507-153363664	2.26696	0.763164	Protein Coding
ENST00000421450	ENSG00000118503	TNFAIP3	chr6:138144809-138204449	2.82064	0.957051	Protein Coding		ENST00000493102	ENSG00000124357	NAGK	chr2:71163011-71306935	2.37066	0.991003	Protein Coding		ENST00000493138	ENSG00000143774	GUK1	chr1:228327662-228336685	3.83335	0.914109	Protein Coding
ENST00000433680	ENSG00000118503	TNFAIP3	chr6:138144809-138204449	2.87549	0.991994	Protein Coding		ENST00000498022	ENSG00000124357	NAGK	chr2:71163011-71306935	5.0913	0.968099	Protein Coding		ENST00000274867	ENSG00000146122	DAAM2	chr6:39760141-39902290	4.00247	5.28572e-05	Protein Coding
ENST00000275196	ENSG00000118520	ARG1	chr6:131894283-131949369	3.93279	0.825731	Protein Coding		ENST00000380454	ENSG00000124588	NQO2	chr6:2988200-3019996	1.79769e+308	0.456893	Protein Coding		ENST00000519513	ENSG00000147439	BIN3	chr8:22462144-22526661	2.06159	0.901818	Protein Coding
ENST00000368087	ENSG00000118520	ARG1	chr6:131894283-131949369	3.43619	0.0253777	Protein Coding		ENST00000339812	ENSG00000124635	HIST1H2BJ	chr6:27093675-27100541	3.91174	1	Protein Coding		ENST00000434663	ENSG00000148180	GSN	chr9:123940414-124095121	2.15583	0.982566	Protein Coding
ENST00000506409	ENSG00000118579	MED28	chr4:17616253-17783135	1.79769e+308	0.468204	Protein Coding		ENST00000244623	ENSG00000124657	OR2B6	chr6:27925018-27925960	2.73542	0.0402595	Protein Coding		ENST00000277480	ENSG00000148346	LCN2	chr9:130911349-130915734	3.66885	1.07695e-06	Protein Coding
ENST00000511337	ENSG00000118762	PKD2	chr4:88928819-88998929	2.43989	0.67642	Protein Coding		ENST00000244766	ENSG00000124785	NRN1	chr6:5998231-6007200	2.11049	0.0537419	Protein Coding		ENST00000373017	ENSG00000148346	LCN2	chr9:130911349-130915734	4.44318	0.667787	Protein Coding
ENST00000237642	ENSG00000118804	FAM47E-STBD1	chr4:77135192-77232752	2.30972	0.155584	Protein Coding		ENST00000483591	ENSG00000124788	ATXN1	chr6:16299342-16762883	2.3151	0.891069	Protein Coding		ENST00000487719	ENSG00000148346	LCN2	chr9:130911349-130915734	6.05888	0.603103	Protein Coding
ENST00000431061	ENSG00000118985	ELL2	chr5:95220801-96143803	2.1283	0.948574	Protein Coding		ENST00000245185	ENSG00000125148	MT2A	chr16:56642110-56643409	2.64213	0.0093719	Protein Coding		ENST00000488391	ENSG00000148346	LCN2	chr9:130911349-130915734	3.00295	0.929042	Protein Coding
ENST00000409104	ENSG00000119335	SET	chr9:131445702-131458679	2.46631	0.703335	Protein Coding		ENST00000561491	ENSG00000125148	MT2A	chr16:56642110-56643409	3.21503	0.84731	Protein Coding		ENST00000494317	ENSG00000148346	LCN2	chr9:130911349-130915734	3.34587	0.722801	Protein Coding
ENST00000591519	ENSG00000119541	VPS4B	chr18:61056422-61089716	2.09186	0.91949	Protein Coding		ENST00000563985	ENSG00000125148	MT2A	chr16:56642110-56643409	4.71426	0.968784	Protein Coding		ENST00000540948	ENSG00000148346	LCN2	chr9:130911349-130915734	2.94015	0.758086	Protein Coding
ENST00000586564	ENSG00000119559	C19orf25	chr19:1446299-1479555	3.34907	0.613208	Protein Coding		ENST00000458069	ENSG00000125347	IRF1	chr5:131817300-131826490	2.29824	0.981352	Protein Coding		ENST00000532941	ENSG00000149091	DGKZ	chr11:46354454-46402104	2.17255	0.986057	Protein Coding
ENST00000555558	ENSG00000119632	IFI27L2	chr14:94594115-94596590	2.34579	0.596308	Protein Coding		ENST00000435544	ENSG00000125503	PPP1R12C	chr19:55602280-55628927	1.79769e+308	0.408859	Protein Coding		ENST00000378323	ENSG00000149131	SERPING1	chr11:57364859-57382326	2.72271	0.858456	Protein Coding
ENST00000420552	ENSG00000119862	LGALSL	chr2:64681102-64688515	3.5263	0.765785	Protein Coding		ENST00000397416	ENSG00000125995	ROMO1	chr20:34213952-34288906	2.26463	0.982437	Protein Coding		ENST00000405496	ENSG00000149131	SERPING1	chr11:57364859-57382326	2.46281	0.957137	Protein Coding
ENST00000574655	ENSG00000120071	KANSL1	chr17:44107281-44302733	1.79769e+308	0.464505	Protein Coding		ENST00000491443	ENSG00000126070	AGO3	chr1:36396318-36538101	1.79769e+308	0.465601	Protein Coding		ENST00000539797	ENSG00000149357	LAMTOR1	chr11:71709586-71823826	1.79769e+308	0.485071	Protein Coding
ENST00000520187	ENSG00000120159	CAAP1	chr9:26840682-26892802	1.79769e+308	0.290073	Protein Coding		ENST00000339145	ENSG00000126709	IFI6	chr1:27992571-27998729	2.11981	0.911596	Protein Coding		ENST00000278865	ENSG00000149516	MS4A3	chr11:59824059-59838601	2.71541	0.00332974	Protein Coding
ENST00000367710	ENSG00000120334	CENPL	chr1:173768687-173827684	2.02536	0.473436	Protein Coding		ENST00000416613	ENSG00000126777	KTN1	chr14:55965995-56168244	3.48298	0.740561	Protein Coding		ENST00000358152	ENSG00000149516	MS4A3	chr11:59824059-59838601	2.19926	0.329995	Protein Coding
ENST00000526579	ENSG00000120451	SNX19	chr11:130745330-130786404	1.79769e+308	0.451039	Protein Coding		ENST00000247191	ENSG00000126787	DLGAP5	chr14:55614829-55658396	2.32934	0.0446065	Protein Coding		ENST00000395032	ENSG00000149516	MS4A3	chr11:59824059-59838601	2.14638	0.336202	Protein Coding
ENST00000503183	ENSG00000120705	ETF1	chr5:137841783-137878989	2.03259	0.962862	Protein Coding		ENST00000600356	ENSG00000127526	SLC35E1	chr19:16589867-16771253	1.79769e+308	0.474192	Protein Coding		ENST00000528952	ENSG00000149516	MS4A3	chr11:59824059-59838601	2.49575	0.469955	Protein Coding
ENST00000548223	ENSG00000120802	TMPO	chr12:98906750-98944157	2.09773	0.914223	Protein Coding		ENST00000473745	ENSG00000128604	IRF5	chr7:128577665-128590089	2.21499	0.391011	Protein Coding		ENST00000545018	ENSG00000150316	CWC15	chr11:94695786-94706776	12.0045	0.906574	Protein Coding
ENST00000240100	ENSG00000120875	DUSP4	chr8:29190580-29208185	3.08705	0.00570662	Protein Coding		ENST00000559625	ENSG00000128918	ALDH1A2	chr15:58245621-58861151	3.297	0.999251	Protein Coding		ENST00000280699	ENSG00000151092	NGLY1	chr3:25760434-25836025	3.51804	0.854472	Protein Coding
ENST00000519472	ENSG00000120885	CLU	chr8:27454433-27472548	2.13454	1	Protein Coding		ENST00000566530	ENSG00000129038	LOXL1	chr15:74200423-74244478	2.25622	0.68258	Protein Coding		ENST00000559180	ENSG00000151651	ADAM8	chr10:135075906-135090372	2.08375	0.996101	Protein Coding
ENST00000514907	ENSG00000121073	SLC35B1	chr17:47778304-47906458	2.03077	0.958429	Protein Coding		ENST00000513139	ENSG00000129128	SPCS3	chr4:177229418-177253396	3.43985	0.949291	Protein Coding		ENST00000409255	ENSG00000152082	MZT2B	chr2:130908980-130948302	2.02784	0.931942	Protein Coding
ENST00000513602	ENSG00000121104	FAM117A	chr17:47778304-47906458	2.74265	0.834776	Protein Coding		ENST00000555416	ENSG00000129515	SNX6	chr14:35025979-35099389	2.15487	0.898989	Protein Coding		ENST00000532161	ENSG00000152558	TMEM123	chr11:102267062-102369532	2.04115	0.992593	Protein Coding
ENST00000240423	ENSG00000121152	NCAPH	chr2:97001524-97039583	2.31435	0.139529	Protein Coding		ENST00000340900	ENSG00000129538	RNASE1	chr14:21269386-21271437	1.79769e+308	0.355869	Protein Coding		ENST00000508608	ENSG00000153113	CAST	chr5:95220801-96143803	2.31646	0.946275	Protein Coding
ENST00000478020	ENSG00000121579	NAA50	chr3:113435306-113465147	1.79769e+308	0.480978	Protein Coding		ENST00000397967	ENSG00000129538	RNASE1	chr14:21269386-21271437	3.7554	0.217143	Protein Coding		ENST00000518285	ENSG00000153310	FAM49B	chr8:130844546-131029375	2.04831	0.97937	Protein Coding
ENST00000400882	ENSG00000121797	CCRL2	chr3:46448653-46454488	2.18367	0.313342	Protein Coding		ENST00000397970	ENSG00000129538	RNASE1	chr14:21269386-21271437	6.6058	0.189996	Protein Coding		ENST00000521223	ENSG00000153310	FAM49B	chr8:130844546-131029375	2.32887	0.936305	Protein Coding
ENST00000495870	ENSG00000121797	CCRL2	chr3:46448653-46454488	2.23365	0.807244	Protein Coding		ENST00000555698	ENSG00000129538	RNASE1	chr14:21269386-21271437	5.54551	0.0666556	Protein Coding		ENST00000538832	ENSG00000153563	CD8A	chr2:87011728-87035519	2.17066	0.367806	Protein Coding
ENST00000242208	ENSG00000122641	INHBA	chr7:41706765-41818986	3.39486	0.0141628	Protein Coding		ENST00000585823	ENSG00000129933	MAU2	chr19:19386826-19469563	3.04301	0.953089	Protein Coding		ENST00000590302	ENSG00000154889	MPPE1	chr18:11688954-11909222	2.57922	0.994008	Protein Coding
ENST00000396662	ENSG00000122644	ARL4A	chr7:12726480-12730559	2.1813	0.617992	Protein Coding		ENST00000489394	ENSG00000130066	SAT1	chrX:23801289-23804343	2.39008	0.874312	Protein Coding		ENST00000557629	ENSG00000155465	SLC7A7	chr14:23242430-23299029	2.67383	0.94574	Protein Coding
ENST00000372764	ENSG00000122861	PLAU	chr10:75668934-75682535	2.59856	0.0234894	Protein Coding		ENST00000461777	ENSG00000130150	MOSPD2	chrX:14891562-14940449	2.29973	0.939161	Protein Coding		ENST00000374737	ENSG00000155659	VSIG4	chrX:65241579-65259967	3.8922	0.263564	Protein Coding
ENST00000373944	ENSG00000122952	ZWINT	chr10:58116988-58121036	2.54705	0.339842	Protein Coding		ENST00000593104	ENSG00000130175	PRKCSH	chr19:11531271-11561783	3.51926	0.942907	Protein Coding		ENST00000434817	ENSG00000157873	TNFRSF14	chr1:2481358-2496821	3.83707	0.993208	Protein Coding
ENST00000395405	ENSG00000122952	ZWINT	chr10:58116988-58121036	2.11142	0.334123	Protein Coding		ENST00000252483	ENSG00000130202	PVRL2	chr19:45349431-45406946	2.08511	0.207169	Protein Coding		ENST00000342045	ENSG00000158019	BRE	chr2:27994583-28561768	2.56576	0.8885	Protein Coding
ENST00000510693	ENSG00000123219	CENPK	chr5:64813592-64858998	2.71456	0.580784	Protein Coding		ENST00000589528	ENSG00000130402	ACTN4	chr19:39138288-39260544	2.07703	0.993611	Protein Coding		ENST00000377727	ENSG00000158406	HIST1H4H	chr6:26281282-26285762	4.1089	1	Protein Coding
ENST00000550082	ENSG00000123358	NR4A1	chr12:52416615-52453291	2.39089	1	Protein Coding		ENST00000395676	ENSG00000130487	KLHDC7B	chr22:50986461-50989451	2.45042	0.00236268	Protein Coding		ENST00000413710	ENSG00000158411	MITD1	chr2:99613723-100106497	2.07053	0.990075	Protein Coding
ENST00000550763	ENSG00000123358	NR4A1	chr12:52416615-52453291	2.17099	0.908214	Protein Coding		ENST00000397304	ENSG00000130595	TNNT3	chr11:1940791-1959936	3.09283	0.24965	Protein Coding		ENST00000368020	ENSG00000158773	USF1	chr1:161009040-161015767	3.44647	0.914203	Protein Coding
ENST00000411486	ENSG00000123485	HJURP	chr2:234684369-234763212	2.72605	0.0699831	Protein Coding		ENST00000314446	ENSG00000131042	LILRB2	chr19:54777674-54785039	1.79769e+308	0.468332	Protein Coding		ENST00000529476	ENSG00000158773	USF1	chr1:161009040-161015767	2.03048	0.977068	Protein Coding
ENST00000372733	ENSG00000124145	SDC4	chr20:43953927-43977064	2.88837	0.0257977	Protein Coding		ENST00000561569	ENSG00000131143	COX4I1	chr16:85805363-85840650	9.1175	0.916539	Protein Coding		ENST00000413881	ENSG00000159110	IFNAR2	chr21:34602205-34669539	1.79769e+308	0.479409	Protein Coding
ENST00000371997	ENSG00000124151	NCOA3	chr20:46130600-46415360	2.63621	0.664009	Protein Coding		ENST00000424977	ENSG00000131236	CAP1	chr1:40505904-40538321	3.83056	0.971151	Protein Coding		ENST00000367254	ENSG00000159346	ADIPOR1	chr1:202909950-202927700	2.16597	0.98661	Protein Coding
ENST00000371173	ENSG00000124256	ZBP1	chr20:56178901-56195632	2.30708	0.141426	Protein Coding		ENST00000511725	ENSG00000131508	UBE2D2	chr5:138906015-139008018	1.79769e+308	0.380503	Protein Coding		ENST00000514596	ENSG00000159692	CTBP1	chr4:1205235-1282079	4.99002	0.730008	Protein Coding
ENST00000591968	ENSG00000124299	PEPD	chr19:33877855-34012700	2.63087	0.818915	Protein Coding		ENST00000414641	ENSG00000132274	TRIM22	chr11:5684424-5959849	2.65851	0.997485	Protein Coding		ENST00000450121	ENSG00000160179	ABCG1	chr21:43619798-43717354	2.58978	0.857804	Protein Coding
ENST00000443872	ENSG00000124357	NAGK	chr2:71163011-71306935	2.07085	0.974289	Protein Coding		ENST00000454828	ENSG00000132274	TRIM22	chr11:5684424-5959849	2.09382	0.931072	Protein Coding		ENST00000398078	ENSG00000160209	PDXK	chr21:45138974-45182188	3.61449	0.856215	Protein Coding
ENST00000498022	ENSG00000124357	NAGK	chr2:71163011-71306935	5.77712	0.891708	Protein Coding		ENST00000493494	ENSG00000132274	TRIM22	chr11:5684424-5959849	2.51791	0.998065	Protein Coding		ENST00000397846	ENSG00000160255	ITGB2	chr21:46305867-46351904	7.27898	0.999749	Protein Coding
ENST00000244336	ENSG00000124469	CEACAM8	chr19:42901279-43156507	4.38941	0.0232654	Protein Coding		ENST00000533379	ENSG00000132286	TIMM10B	chr11:6502676-6614988	2.67704	0.976199	Protein Coding		ENST00000520389	ENSG00000160255	ITGB2	chr21:46305867-46351904	4.37587	0.990645	Protein Coding
ENST00000599005	ENSG00000124469	CEACAM8	chr19:42901279-43156507	4.32046	0.979006	Protein Coding		ENST00000510614	ENSG00000132465	IGJ	chr4:71494460-71552533	2.27145	0.983925	Protein Coding		ENST00000483226	ENSG00000160685	ZBTB7B	chr1:154975126-155006257	2.03176	1	Protein Coding
ENST00000380454	ENSG00000124588	NQO2	chr6:2988200-3019996	1.79769e+308	0.449498	Protein Coding		ENST00000380728	ENSG00000132522	GPS2	chr17:7210317-7232712	10.2408	1	Protein Coding		ENST00000368445	ENSG00000160691	SHC1	chr1:154929501-154946871	3.49198	0.770433	Protein Coding
ENST00000339812	ENSG00000124635	HIST1H2BJ	chr6:27093675-27100541	4.49741	1	Protein Coding		ENST00000571135	ENSG00000132530	XAF1	chr17:6658765-6678966	2.17728	0.982029	Protein Coding		ENST00000514666	ENSG00000160883	HK3	chr5:176237477-176326333	2.07095	0.907536	Protein Coding
ENST00000515742	ENSG00000124795	DEK	chr6:18224098-18265054	2.02987	0.964505	Protein Coding		ENST00000571217	ENSG00000132530	XAF1	chr17:6658765-6678966	2.17313	0.993096	Protein Coding		ENST00000292494	ENSG00000160932	LY6E	chr8:144063154-144105249	2.3051	0.00259283	Protein Coding
ENST00000244869	ENSG00000124882	EREG	chr4:75230859-75254468	3.50142	0.00352013	Protein Coding		ENST00000574907	ENSG00000132530	XAF1	chr17:6658765-6678966	2.07921	0.992968	Protein Coding		ENST00000429120	ENSG00000160932	LY6E	chr8:144063154-144105249	2.52557	0.0807362	Protein Coding
ENST00000503689	ENSG00000124882	EREG	chr4:75230859-75254468	4.48376	0.94246	Protein Coding		ENST00000575267	ENSG00000132530	XAF1	chr17:6658765-6678966	2.12428	0.91739	Protein Coding		ENST00000519615	ENSG00000160932	LY6E	chr8:144063154-144105249	2.05027	0.94735	Protein Coding
ENST00000507603	ENSG00000124882	EREG	chr4:75230859-75254468	4.00375	0.845261	Protein Coding		ENST00000537798	ENSG00000132780	NASP	chr1:46049517-46084566	1.79769e+308	0.364553	Protein Coding		ENST00000521003	ENSG00000160932	LY6E	chr8:144063154-144105249	3.0893	0.907704	Protein Coding
ENST00000245185	ENSG00000125148	MT2A	chr16:56642110-56643409	2.40183	0.00275398	Protein Coding		ENST00000255465	ENSG00000133101	CCNA1	chr13:37005966-37017019	4.22963	0.0311195	Protein Coding		ENST00000521182	ENSG00000160932	LY6E	chr8:144063154-144105249	3.0682	0.539031	Protein Coding
ENST00000563985	ENSG00000125148	MT2A	chr16:56642110-56643409	4.07367	0.972671	Protein Coding		ENST00000418263	ENSG00000133101	CCNA1	chr13:37005966-37017019	1.79769e+308	0.285544	Protein Coding		ENST00000521699	ENSG00000160932	LY6E	chr8:144063154-144105249	2.58667	0.889784	Protein Coding
ENST00000567300	ENSG00000125148	MT2A	chr16:56642110-56643409	1.79769e+308	0.492879	Protein Coding		ENST00000537828	ENSG00000133106	EPSTI1	chr13:43460523-43566407	2.80912	0.912772	Protein Coding		ENST00000522024	ENSG00000160932	LY6E	chr8:144063154-144105249	1.79769e+308	0.494492	Protein Coding
ENST00000476869	ENSG00000125249	RAP2A	chr13:98086475-98121382	2.06496	0.858398	Protein Coding		ENST00000538562	ENSG00000133106	EPSTI1	chr13:43460523-43566407	2.10308	0.951018	Protein Coding		ENST00000522528	ENSG00000160932	LY6E	chr8:144063154-144105249	2.71079	0.941529	Protein Coding
ENST00000582821	ENSG00000125447	GGA3	chr17:73232693-73267308	1.79769e+308	0.47379	Protein Coding		ENST00000542706	ENSG00000133106	EPSTI1	chr13:43460523-43566407	2.57472	0.992314	Protein Coding		ENST00000522971	ENSG00000160932	LY6E	chr8:144063154-144105249	2.72899	0.7653	Protein Coding
ENST00000245817	ENSG00000125657	TNFSF9	chr19:6531009-6535931	3.25814	0.0118693	Protein Coding		ENST00000372728	ENSG00000133169	BEX1	chrX:102317578-102319168	2.01812	0.105908	Protein Coding		ENST00000523847	ENSG00000160932	LY6E	chr8:144063154-144105249	3.22146	0.998452	Protein Coding
ENST00000245907	ENSG00000125730	C3	chr19:6677714-6737614	2.05469	0.394233	Protein Coding		ENST00000479034	ENSG00000133226	SRRM1	chr1:24958206-24999758	1.79769e+308	0.20309	Protein Coding		ENST00000464107	ENSG00000161036	LRWD1	chr7:102105375-102119354	3.49638	0.982502	Protein Coding
ENST00000538547	ENSG00000125846	ZNF133	chr20:18269120-18297640	13.7712	0.966619	Protein Coding		ENST00000354445	ENSG00000133321	RARRES3	chr11:63304280-63313934	1.79769e+308	0.364518	Protein Coding		ENST00000382456	ENSG00000161203	AP2M1	chr3:183851806-184402546	3.35823	0.857267	Protein Coding
ENST00000429387	ENSG00000125900	SIRPD	chr20:1497404-1600707	1.79769e+308	0.495977	Protein Coding		ENST00000517618	ENSG00000133742	CA1	chr8:86239836-86393722	2.74496	1	Protein Coding		ENST00000441879	ENSG00000161217	PCYT1A	chr3:195938357-196065374	2.23118	0.936085	Protein Coding
ENST00000397416	ENSG00000125995	ROMO1	chr20:34213952-34288906	2.2311	0.982704	Protein Coding		ENST00000528478	ENSG00000133812	SBF2	chr11:9776316-10315754	1.79769e+308	0.48957	Protein Coding		ENST00000577269	ENSG00000161960	EIF4A1	chr17:7465191-7536700	1.79769e+308	0.373455	Protein Coding
ENST00000467093	ENSG00000126012	KDM5C	chrX:53220502-53254604	2.07706	0.986023	Protein Coding		ENST00000521077	ENSG00000133943	C14orf159	chr14:91336798-91691976	2.54856	0.791619	Protein Coding		ENST00000574988	ENSG00000162073	PAQR4	chr16:3013944-3030540	2.56174	0.737891	Protein Coding
ENST00000339145	ENSG00000126709	IFI6	chr1:27992571-27998729	2.19751	0.871396	Protein Coding		ENST00000419534	ENSG00000134108	ARL8B	chr3:5163904-5229014	5.39231	0.545552	Protein Coding		ENST00000539907	ENSG00000162551	ALPL	chr1:21835857-21904905	3.17505	0.935483	Protein Coding
ENST00000247191	ENSG00000126787	DLGAP5	chr14:55614829-55658396	2.45751	0.0531716	Protein Coding		ENST00000382040	ENSG00000134321	RSAD2	chr2:6980700-7038370	2.08891	0.192548	Protein Coding		ENST00000378543	ENSG00000162585	C1orf86	chr1:1981908-2152177	2.44364	0.96573	Protein Coding
ENST00000535492	ENSG00000127314	RAP1B	chr12:69004618-69054372	2.78678	0.935899	Protein Coding		ENST00000474872	ENSG00000134321	RSAD2	chr2:6980700-7038370	2.21063	0.916742	Protein Coding		ENST00000341491	ENSG00000162772	ATF3	chr1:212738675-212794119	12.1757	0.820622	Protein Coding
ENST00000262300	ENSG00000127564	PKMYT1	chr16:3013944-3030540	2.85798	0.220881	Protein Coding		ENST00000541728	ENSG00000134321	RSAD2	chr2:6980700-7038370	2.46372	0.983164	Protein Coding		ENST00000414423	ENSG00000162923	WDR26	chr1:224572844-224928251	2.84455	0.692953	Protein Coding
ENST00000560895	ENSG00000128915	NARG2	chr15:60711807-60771359	1.79769e+308	0.449908	Protein Coding		ENST00000256722	ENSG00000134326	CMPK2	chr2:6980700-7038370	2.24175	0.928435	Protein Coding		ENST00000531790	ENSG00000163479	SSR2	chr1:155978838-155990750	2.46349	0.989809	Protein Coding
ENST00000513139	ENSG00000129128	SPCS3	chr4:177229418-177253396	4.68211	0.929784	Protein Coding		ENST00000470479	ENSG00000134326	CMPK2	chr2:6980700-7038370	2.58514	0.99905	Protein Coding		ENST00000507613	ENSG00000163683	SMIM14	chr4:39500374-39640710	1.79769e+308	0.425873	Protein Coding
ENST00000527884	ENSG00000129173	E2F8	chr11:19203577-19302973	3.52829	0.0182376	Protein Coding		ENST00000491738	ENSG00000134326	CMPK2	chr2:6980700-7038370	6.01061	0.982374	Protein Coding		ENST00000452070	ENSG00000163703	CRELD1	chr3:9975505-9987097	4.04492	0.631155	Protein Coding
ENST00000340900	ENSG00000129538	RNASE1	chr14:21269386-21271437	1.79769e+308	0.175361	Protein Coding		ENST00000492223	ENSG00000134330	IAH1	chr2:9613786-9695921	2.35479	0.926491	Protein Coding		ENST00000479119	ENSG00000163754	GYG1	chr3:148709127-148745419	3.19684	0.957847	Protein Coding
ENST00000397967	ENSG00000129538	RNASE1	chr14:21269386-21271437	3.61725	0.106351	Protein Coding		ENST00000539814	ENSG00000134333	LDHA	chr11:18415934-18429972	4.18146	0.945609	Protein Coding		ENST00000541605	ENSG00000163803	PLB1	chr2:28680011-28887406	4.68964	1	Protein Coding
ENST00000555698	ENSG00000129538	RNASE1	chr14:21269386-21271437	5.2363	0.084371	Protein Coding		ENST00000583149	ENSG00000134352	IL6ST	chr5:55230922-55290821	2.38951	0.993413	Protein Coding		ENST00000490386	ENSG00000163815	CLEC3B	chr3:44956748-45077563	1.79769e+308	0.441597	Protein Coding
ENST00000585823	ENSG00000129933	MAU2	chr19:19386826-19469563	2.61996	0.960263	Protein Coding		ENST00000523684	ENSG00000134516	DOCK2	chr5:169064250-169510386	1.79769e+308	0.49662	Protein Coding		ENST00000296326	ENSG00000163958	ZDHHC19	chr3:195924319-195938308	3.16837	0.165062	Protein Coding
ENST00000593104	ENSG00000130175	PRKCSH	chr19:11531271-11561783	3.48005	0.935816	Protein Coding		ENST00000383056	ENSG00000134779	TPGS2	chr18:33877676-34812135	2.05574	0.719405	Protein Coding		ENST00000397544	ENSG00000163958	ZDHHC19	chr3:195924319-195938308	5.10925	0.142614	Protein Coding
ENST00000252487	ENSG00000130204	TOMM40	chr19:45349431-45406946	2.60484	0.336332	Protein Coding		ENST00000525158	ENSG00000134809	TIMM10	chr11:57295935-57298276	2.04225	0.408444	Protein Coding		ENST00000460442	ENSG00000163958	ZDHHC19	chr3:195924319-195938308	3.67594	0.0196325	Protein Coding
ENST00000252506	ENSG00000130222	GADD45G	chr9:92219927-92221470	2.01962	0.106459	Protein Coding		ENST00000525587	ENSG00000134809	TIMM10	chr11:57295935-57298276	4.94884	0.509857	Protein Coding		ENST00000497422	ENSG00000163958	ZDHHC19	chr3:195924319-195938308	2.71819	0.597277	Protein Coding
ENST00000594999	ENSG00000130312	MRPL34	chr19:17402939-17445638	7.59248	0.793362	Protein Coding		ENST00000257536	ENSG00000135083	CCNJL	chr5:159678658-159772403	3.20726	0.607366	Protein Coding		ENST00000476129	ENSG00000163959	SLC51A	chr3:195938357-196065374	2.2223	0.978822	Protein Coding
ENST00000589528	ENSG00000130402	ACTN4	chr19:39138288-39260544	2.20983	0.992614	Protein Coding		ENST00000339275	ENSG00000135114	OASL	chr12:121458094-121477045	2.35382	0.677767	Protein Coding		ENST00000484407	ENSG00000163959	SLC51A	chr3:195938357-196065374	3.27895	0.951291	Protein Coding
ENST00000395676	ENSG00000130487	KLHDC7B	chr22:50986461-50989451	2.54821	0.000857812	Protein Coding		ENST00000529307	ENSG00000135387	CAPRIN1	chr11:34073229-34122703	2.68614	0.714864	Protein Coding		ENST00000576243	ENSG00000164047	CAMP	chr3:48264836-48266981	2.57054	1	Protein Coding
ENST00000449416	ENSG00000130844	ZNF331	chr19:54024234-54083523	2.21613	0.137779	Protein Coding		ENST00000548160	ENSG00000135404	CD63	chr12:56119106-56124467	3.88043	0.969716	Protein Coding		ENST00000509016	ENSG00000164111	ANXA5	chr4:122589109-122618268	2.08174	0.971364	Protein Coding
ENST00000509047	ENSG00000130844	ZNF331	chr19:54024234-54083523	1.79769e+308	0.481913	Protein Coding		ENST00000552692	ENSG00000135404	CD63	chr12:56119106-56124467	2.28246	0.561664	Protein Coding		ENST00000515321	ENSG00000164253	WDR41	chr5:76506273-76916436	1.79769e+308	0.341701	Protein Coding
ENST00000512387	ENSG00000130844	ZNF331	chr19:54024234-54083523	2.16586	0.708622	Protein Coding		ENST00000444138	ENSG00000135828	RNASEL	chr1:182542768-182558391	4.76414	1	Protein Coding		ENST00000379904	ENSG00000164308	ERAP2	chr5:96149730-96373219	2.90792	0.905354	Protein Coding
ENST00000513265	ENSG00000130844	ZNF331	chr19:54024234-54083523	2.02684	0.898853	Protein Coding		ENST00000471010	ENSG00000135838	NPL	chr1:182758427-182799519	2.56848	0.977153	Protein Coding		ENST00000513356	ENSG00000164346	NSA2	chr5:73923233-74072737	3.02828	0.912235	Protein Coding
ENST00000513999	ENSG00000130844	ZNF331	chr19:54024234-54083523	2.62452	0.829516	Protein Coding		ENST00000428085	ENSG00000135953	MFSD9	chr2:103332298-103353347	3.55543	0.710622	Protein Coding		ENST00000526886	ENSG00000164483	SAMD3	chr6:130334843-130686570	2.41508	0.967046	Protein Coding
ENST00000314446	ENSG00000131042	LILRB2	chr19:54777674-54785039	1.79769e+308	0.384727	Protein Coding		ENST00000437075	ENSG00000135953	MFSD9	chr2:103332298-103353347	2.64964	0.454685	Protein Coding		ENST00000297435	ENSG00000164821	DEFA4	chr8:6793343-6795860	4.26585	1.31966e-08	Protein Coding
ENST00000361162	ENSG00000131051	RBM39	chr20:34291530-34330234	2.43675	0.691642	Protein Coding		ENST00000552828	ENSG00000136026	CKAP4	chr12:106631654-106740793	2.60878	0.980455	Protein Coding		ENST00000488752	ENSG00000164897	TMUB1	chr7:150778166-150780633	1.79769e+308	0.274638	Protein Coding
ENST00000561569	ENSG00000131143	COX4I1	chr16:85805363-85840650	9.28641	0.914872	Protein Coding		ENST00000547171	ENSG00000136051	KIAA1033	chr12:105501101-105562912	3.61902	0.980066	Protein Coding		ENST00000379089	ENSG00000164970	FAM219A	chr9:34398181-34520982	13.142	0.883378	Protein Coding
ENST00000405402	ENSG00000131149	GSE1	chr16:85645014-85723679	5.16087	0.911006	Protein Coding		ENST00000465045	ENSG00000136147	PHF11	chr13:50069745-50103123	2.00819	0.705866	Protein Coding		ENST00000298902	ENSG00000165949	IFI27	chr14:94571181-94583033	4.96901	1.12462e-05	Protein Coding
ENST00000253462	ENSG00000131153	GINS2	chr16:85645014-85723679	2.20292	0.662008	Protein Coding		ENST00000429716	ENSG00000136279	DBNL	chr7:44084238-44109055	2.56377	0.976716	Protein Coding		ENST00000444961	ENSG00000165949	IFI27	chr14:94571181-94583033	5.68809	0.0864855	Protein Coding
ENST00000424977	ENSG00000131236	CAP1	chr1:40505904-40538321	2.16892	0.985629	Protein Coding		ENST00000259030	ENSG00000136514	RTP4	chr3:187086119-187089864	2.12922	0.0140421	Protein Coding		ENST00000448882	ENSG00000165949	IFI27	chr14:94571181-94583033	5.65497	0.447039	Protein Coding
ENST00000468119	ENSG00000131504	DIAPH1	chr5:140894582-141016437	1.79769e+308	0.491755	Protein Coding		ENST00000452955	ENSG00000136718	IMP4	chr2:131095813-131105383	1.79769e+308	0.302039	Protein Coding		ENST00000553285	ENSG00000165949	IFI27	chr14:94571181-94583033	4.88656	0.162119	Protein Coding
ENST00000518047	ENSG00000131504	DIAPH1	chr5:140894582-141016437	1.79769e+308	0.408025	Protein Coding		ENST00000361444	ENSG00000136840	ST6GALNAC4	chr9:130670164-130679317	2.23585	1	Protein Coding		ENST00000554800	ENSG00000165949	IFI27	chr14:94571181-94583033	1.79769e+308	0.496871	Protein Coding
ENST00000423485	ENSG00000131747	TOP2A	chr17:38544767-38574202	2.33872	0.00437939	Protein Coding		ENST00000433194	ENSG00000136861	CDK5RAP2	chr9:123151146-123342448	3.08373	0.570497	Protein Coding		ENST00000555121	ENSG00000165949	IFI27	chr14:94571181-94583033	4.25993	0.910471	Protein Coding
ENST00000394250	ENSG00000131748	STARD3	chr17:37793317-37819737	2.37025	0.866619	Protein Coding		ENST00000480467	ENSG00000136861	CDK5RAP2	chr9:123151146-123342448	2.60726	0.610414	Protein Coding		ENST00000555744	ENSG00000165949	IFI27	chr14:94571181-94583033	4.48752	0.853533	Protein Coding
ENST00000454828	ENSG00000132274	TRIM22	chr11:5684424-5959849	2.22263	0.816235	Protein Coding		ENST00000506469	ENSG00000137207	YIPF3	chr6:43474706-43543812	2.20724	0.878544	Protein Coding		ENST00000555819	ENSG00000165949	IFI27	chr14:94571181-94583033	7.14418	0.566081	Protein Coding
ENST00000533379	ENSG00000132286	TIMM10B	chr11:6502676-6614988	2.52671	0.977963	Protein Coding		ENST00000495137	ENSG00000137265	IRF4	chr6:391738-411447	2.83529	0.895447	Protein Coding		ENST00000556544	ENSG00000165949	IFI27	chr14:94571181-94583033	5.10096	0.0357863	Protein Coding
ENST00000571135	ENSG00000132530	XAF1	chr17:6658765-6678966	2.41727	0.946407	Protein Coding		ENST00000534753	ENSG00000137500	CCDC90B	chr11:82868029-83134559	3.016	0.974173	Protein Coding		ENST00000557035	ENSG00000165949	IFI27	chr14:94571181-94583033	1.79769e+308	0.475904	Protein Coding
ENST00000358719	ENSG00000132670	PTPRA	chr20:2815959-3019722	3.37642	0.906803	Protein Coding		ENST00000511317	ENSG00000137628	DDX60	chr4:169137443-169239958	2.26381	0.784963	Protein Coding		ENST00000557098	ENSG00000165949	IFI27	chr14:94571181-94583033	3.53102	0.0148821	Protein Coding
ENST00000367229	ENSG00000133063	CHIT1	chr1:203181954-203242769	3.93447	0.625323	Protein Coding		ENST00000342282	ENSG00000137959	IFI44L	chr1:79085606-79111830	2.73832	0.660214	Protein Coding		ENST00000557700	ENSG00000165949	IFI27	chr14:94571181-94583033	4.69448	0.796737	Protein Coding
ENST00000479483	ENSG00000133063	CHIT1	chr1:203181954-203242769	3.17356	0.92169	Protein Coding		ENST00000370751	ENSG00000137959	IFI44L	chr1:79085606-79111830	2.55899	0.0310248	Protein Coding		ENST00000382809	ENSG00000166091	CMTM5	chr14:23846016-23848981	2.3959	0.965906	Protein Coding
ENST00000491855	ENSG00000133063	CHIT1	chr1:203181954-203242769	17.9231	0.989661	Protein Coding		ENST00000459784	ENSG00000137959	IFI44L	chr1:79085606-79111830	2.94457	0.997314	Protein Coding		ENST00000299173	ENSG00000166140	ZFYVE19	chr15:41060066-41106767	2.14311	0.693291	Protein Coding
ENST00000503786	ENSG00000133063	CHIT1	chr1:203181954-203242769	3.5881	0.537593	Protein Coding		ENST00000462041	ENSG00000137959	IFI44L	chr1:79085606-79111830	2.56597	0.991755	Protein Coding		ENST00000527301	ENSG00000166439	RNF169	chr11:74459912-74660245	1.79769e+308	0.486922	Protein Coding
ENST00000506427	ENSG00000133063	CHIT1	chr1:203181954-203242769	3.1146	0.958492	Protein Coding		ENST00000474002	ENSG00000137959	IFI44L	chr1:79085606-79111830	2.29336	0.946238	Protein Coding		ENST00000558008	ENSG00000166803	KIAA0101	chr15:64457715-64679886	2.06152	0.83204	Protein Coding
ENST00000535569	ENSG00000133063	CHIT1	chr1:203181954-203242769	4.33555	0.0434894	Protein Coding		ENST00000486882	ENSG00000137959	IFI44L	chr1:79085606-79111830	3.19512	0.469473	Protein Coding		ENST00000469684	ENSG00000167004	PDIA3	chr15:44019115-44095241	2.98431	0.979541	Protein Coding
ENST00000372728	ENSG00000133169	BEX1	chrX:102317578-102319168	4.0926	0.00180986	Protein Coding		ENST00000494910	ENSG00000137959	IFI44L	chr1:79085606-79111830	2.53555	0.941981	Protein Coding		ENST00000404885	ENSG00000167065	DUSP18	chr22:31031638-31065003	1.79769e+308	0.249197	Protein Coding
ENST00000479034	ENSG00000133226	SRRM1	chr1:24958206-24999758	1.79769e+308	0.174058	Protein Coding		ENST00000370747	ENSG00000137965	IFI44	chr1:79115480-79129763	2.50708	0.0433161	Protein Coding		ENST00000585705	ENSG00000167434	CA4	chr17:58227296-58248260	2.00689	0.823638	Protein Coding
ENST00000517618	ENSG00000133742	CA1	chr8:86239836-86393722	2.49523	1	Protein Coding		ENST00000446486	ENSG00000137965	IFI44	chr1:79115480-79129763	2.15087	0.951275	Protein Coding		ENST00000301202	ENSG00000167618	LAIR2	chr19:55009099-55021897	2.89675	0.0405613	Protein Coding
ENST00000528478	ENSG00000133812	SBF2	chr11:9776316-10315754	1.79769e+308	0.459679	Protein Coding		ENST00000467790	ENSG00000137965	IFI44	chr1:79115480-79129763	2.49639	0.82544	Protein Coding		ENST00000351841	ENSG00000167618	LAIR2	chr19:55009099-55021897	2.94931	0.055578	Protein Coding
ENST00000521077	ENSG00000133943	C14orf159	chr14:91336798-91691976	2.04755	0.821053	Protein Coding		ENST00000470323	ENSG00000137965	IFI44	chr1:79115480-79129763	2.21851	0.975889	Protein Coding		ENST00000574743	ENSG00000167703	SLC43A2	chr17:1472560-1532180	3.3183	0.964889	Protein Coding
ENST00000455168	ENSG00000134108	ARL8B	chr3:5163904-5229014	1.79769e+308	0.396774	Protein Coding		ENST00000476911	ENSG00000137965	IFI44	chr1:79115480-79129763	2.25098	0.822937	Protein Coding		ENST00000301634	ENSG00000167900	TK1	chr17:76170159-76183314	2.33484	0.108573	Protein Coding
ENST00000552878	ENSG00000134285	FKBP11	chr12:49297200-49351334	2.54432	0.944293	Protein Coding		ENST00000485662	ENSG00000137965	IFI44	chr1:79115480-79129763	2.74702	0.890742	Protein Coding		ENST00000342868	ENSG00000168903	BTNL3	chr5:180415844-180433727	8.71338	0.000727945	Protein Coding
ENST00000552561	ENSG00000134291	TMEM106C	chr12:48357351-48362661	3.58512	0.691211	Protein Coding		ENST00000495254	ENSG00000137965	IFI44	chr1:79115480-79129763	2.31988	0.750778	Protein Coding		ENST00000382448	ENSG00000168970	JMJD7-PLA2G4B	chr15:42120282-42190773	11.1928	1	Protein Coding
ENST00000541728	ENSG00000134321	RSAD2	chr2:6980700-7038370	2.10344	0.969958	Protein Coding		ENST00000545124	ENSG00000137965	IFI44	chr1:79115480-79129763	2.13142	0.518903	Protein Coding		ENST00000503156	ENSG00000169026	MFSD7	chr4:666224-683230	2.39133	0.738244	Protein Coding
ENST00000256722	ENSG00000134326	CMPK2	chr2:6980700-7038370	2.52103	0.764767	Protein Coding		ENST00000398529	ENSG00000138069	RAB1A	chr2:65283499-65357240	1.79769e+308	0.404509	Protein Coding		ENST00000351487	ENSG00000169062	UPF3A	chr13:115047058-115071283	3.04811	0.469028	Protein Coding
ENST00000491738	ENSG00000134326	CMPK2	chr2:6980700-7038370	6.0555	0.946258	Protein Coding		ENST00000506714	ENSG00000138642	HERC6	chr4:89299890-89364263	2.63062	0.821346	Protein Coding		ENST00000514458	ENSG00000169223	LMAN2	chr5:176758562-176778853	2.25692	0.974331	Protein Coding
ENST00000460405	ENSG00000134333	LDHA	chr11:18415934-18429972	1.79769e+308	0.490592	Protein Coding		ENST00000264908	ENSG00000138772	ANXA3	chr4:79472672-79531597	2.07498	0.0064512	Protein Coding		ENST00000304639	ENSG00000169397	RNASE3	chr14:21359557-21360507	2.81798	0.000388662	Protein Coding
ENST00000538451	ENSG00000134333	LDHA	chr11:18415934-18429972	2.10136	0.953012	Protein Coding		ENST00000503570	ENSG00000138772	ANXA3	chr4:79472672-79531597	2.73463	0.810182	Protein Coding		ENST00000420274	ENSG00000169499	PLEKHA2	chr8:38758752-38831428	3.43238	0.56997	Protein Coding
ENST00000423954	ENSG00000134352	IL6ST	chr5:55230922-55290821	2.03422	0.94816	Protein Coding		ENST00000510502	ENSG00000138772	ANXA3	chr4:79472672-79531597	1.79769e+308	0.493995	Protein Coding		ENST00000306061	ENSG00000169715	MT1E	chr16:56659386-56661024	2.82417	0.0275166	Protein Coding
ENST00000503773	ENSG00000134352	IL6ST	chr5:55230922-55290821	2.38718	0.812272	Protein Coding		ENST00000499847	ENSG00000138777	PPA2	chr4:106290233-106395238	2.37479	0.892876	Protein Coding		ENST00000428064	ENSG00000169756	LIMS1	chr2:109150856-109303702	2.04486	1	Protein Coding
ENST00000583149	ENSG00000134352	IL6ST	chr5:55230922-55290821	2.12686	0.994754	Protein Coding		ENST00000471324	ENSG00000138835	RGS3	chr9:116207010-116360018	2.11364	0.935563	Protein Coding		ENST00000442670	ENSG00000170142	UBE2E1	chr3:23845514-23932807	3.11505	0.909721	Protein Coding
ENST00000432931	ENSG00000134453	RBM17	chr10:6130949-6159420	2.98336	0.920324	Protein Coding		ENST00000550091	ENSG00000139132	FGD4	chr12:32552462-32798984	3.01007	0.989801	Protein Coding		ENST00000396628	ENSG00000170291	ELP5	chr17:7143332-7167302	2.26571	0.976001	Protein Coding
ENST00000327331	ENSG00000134690	CDCA8	chr1:38158089-38175391	2.82013	0.225566	Protein Coding		ENST00000539004	ENSG00000139146	FAM60A	chr12:31433517-31479992	2.25211	0.962441	Protein Coding		ENST00000506190	ENSG00000170571	EMB	chr5:49692025-49739082	3.06298	0.936434	Protein Coding
ENST00000525587	ENSG00000134809	TIMM10	chr11:57295935-57298276	4.07762	0.594305	Protein Coding		ENST00000539927	ENSG00000139178	C1RL	chr12:7187512-7275097	2.19977	0.982533	Protein Coding		ENST00000523587	ENSG00000170873	MTSS1	chr8:125500725-125740730	1.79769e+308	0.340451	Protein Coding
ENST00000257264	ENSG00000134827	TCN1	chr11:59620272-59634048	3.42794	0.00242443	Protein Coding		ENST00000400911	ENSG00000139190	VAMP1	chr12:6548166-6580153	2.1644	0.896689	Protein Coding		ENST00000302907	ENSG00000170889	RPS9	chr19:54704609-54752862	2.53447	0.874763	Protein Coding
ENST00000533734	ENSG00000134827	TCN1	chr11:59620272-59634048	1.79769e+308	0.496198	Protein Coding		ENST00000541233	ENSG00000139193	CD27	chr12:6548166-6580153	2.06851	0.870559	Protein Coding		ENST00000391752	ENSG00000170889	RPS9	chr19:54704609-54752862	3.64164	0.945847	Protein Coding
ENST00000534531	ENSG00000134827	TCN1	chr11:59620272-59634048	4.03654	0.922512	Protein Coding		ENST00000547140	ENSG00000139318	DUSP6	chr12:89741008-89747048	1.79769e+308	0.479086	Protein Coding		ENST00000596544	ENSG00000170956	CEACAM3	chr19:42300368-42315591	2.31989	0.886157	Protein Coding
ENST00000503010	ENSG00000134970	TMED7	chr5:114914338-114968689	2.88255	0.938375	Protein Coding		ENST00000553192	ENSG00000139343	SNRPF	chr12:96252705-96336752	2.89048	0.963519	Protein Coding		ENST00000591638	ENSG00000172081	MOB3A	chr19:2071036-2099592	2.07935	0.947812	Protein Coding
ENST00000396272	ENSG00000135048	TMEM2	chr9:74298281-74431606	2.41059	0.835555	Protein Coding		ENST00000267015	ENSG00000139572	GPR84	chr12:54747444-54891472	2.62549	0.813459	Protein Coding		ENST00000233997	ENSG00000172232	AZU1	chr19:825096-832017	3.61662	7.86927e-05	Protein Coding
ENST00000537329	ENSG00000135048	TMEM2	chr9:74298281-74431606	3.26032	0.977063	Protein Coding		ENST00000547013	ENSG00000139644	TMBIM6	chr12:49962000-50158717	1.79769e+308	0.490084	Protein Coding		ENST00000592205	ENSG00000172232	AZU1	chr19:825096-832017	3.29049	0.0855818	Protein Coding
ENST00000543165	ENSG00000135048	TMEM2	chr9:74298281-74431606	2.44154	0.949027	Protein Coding		ENST00000552370	ENSG00000139644	TMBIM6	chr12:49962000-50158717	3.27697	0.892212	Protein Coding		ENST00000471704	ENSG00000173163	COMMD1	chr2:62095223-62374382	2.53762	0.889264	Protein Coding
ENST00000522593	ENSG00000135077	HAVCR2	chr5:156512842-156682201	3.50042	0.978577	Protein Coding		ENST00000267328	ENSG00000139832	RAB20	chr13:111175416-111214080	2.08703	0.00658352	Protein Coding		ENST00000309539	ENSG00000173391	OLR1	chr12:10310901-10344400	2.02585	0.0334005	Protein Coding
ENST00000257583	ENSG00000135127	CCDC64	chr12:120427672-120532298	8.55807	0.744861	Protein Coding		ENST00000298877	ENSG00000140090	SLC24A4	chr14:92788924-92962596	2.57085	1	Protein Coding		ENST00000524849	ENSG00000173653	RCE1	chr11:66511921-66614017	1.79769e+308	0.152887	Protein Coding
ENST00000419819	ENSG00000135218	CD36	chr7:79959507-80308593	2.00821	0.872628	Protein Coding		ENST00000553769	ENSG00000140105	WARS	chr14:100800124-100996640	2.82139	0.968352	Protein Coding		ENST00000574060	ENSG00000173821	RNF213	chr17:78234664-78411886	2.03703	0.999079	Protein Coding
ENST00000432207	ENSG00000135218	CD36	chr7:79959507-80308593	12.1257	0.892449	Protein Coding		ENST00000451782	ENSG00000140332	TLE3	chr15:70340128-70390515	3.96552	0.93667	Protein Coding		ENST00000453259	ENSG00000176018	LYSMD3	chr5:89811427-90460038	2.17846	0.944748	Protein Coding
ENST00000529307	ENSG00000135387	CAPRIN1	chr11:34073229-34122703	2.50283	0.740161	Protein Coding		ENST00000559602	ENSG00000140374	ETFA	chr15:76352177-76603813	2.08672	0.846407	Protein Coding		ENST00000430676	ENSG00000176623	RMDN1	chr8:87345502-87777251	1.79769e+308	0.388958	Protein Coding
ENST00000531668	ENSG00000135387	CAPRIN1	chr11:34073229-34122703	1.79769e+308	0.482752	Protein Coding		ENST00000566068	ENSG00000140464	PML	chr15:74287013-74340153	2.33218	0.911972	Protein Coding		ENST00000224181	ENSG00000176919	C8G	chr9:139839697-139841426	3.39285	0.111182	Protein Coding
ENST00000547076	ENSG00000135441	BLOC1S1	chr12:56075329-56118489	2.18229	0.942287	Protein Coding		ENST00000567606	ENSG00000140464	PML	chr15:74287013-74340153	2.02249	0.702359	Protein Coding		ENST00000371634	ENSG00000176919	C8G	chr9:139839697-139841426	3.47473	0.367939	Protein Coding
ENST00000512212	ENSG00000135535	CD164	chr6:109687716-109703762	2.25408	0.952324	Protein Coding		ENST00000570213	ENSG00000140464	PML	chr15:74287013-74340153	2.04976	0.986581	Protein Coding		ENST00000484376	ENSG00000176919	C8G	chr9:139839697-139841426	1.79769e+308	0.249099	Protein Coding
ENST00000512821	ENSG00000135535	CD164	chr6:109687716-109703762	2.74247	0.903214	Protein Coding		ENST00000566479	ENSG00000140474	ULK3	chr15:75128456-75135687	1.79769e+308	0.23654	Protein Coding		ENST00000544870	ENSG00000177084	POLE	chr12:133200347-133263951	2.11314	0.89344	Protein Coding
ENST00000563504	ENSG00000135698	MPHOSPH6	chr16:82181402-82203831	1.79769e+308	0.384062	Protein Coding		ENST00000569411	ENSG00000140526	ABHD2	chr15:89630308-89745591	1.79769e+308	0.494111	Protein Coding		ENST00000601616	ENSG00000177191	B3GNT8	chr19:41931263-41934635	2.26936	0.970444	Protein Coding
ENST00000484996	ENSG00000135821	GLUL	chr1:182350838-182361341	2.39193	0.985214	Protein Coding		ENST00000451018	ENSG00000140563	MCTP2	chr15:94774766-95023632	2.11783	0.860784	Protein Coding		ENST00000439952	ENSG00000177409	SAMD9L	chr7:92759367-92777682	2.77778	0.992513	Protein Coding
ENST00000444138	ENSG00000135828	RNASEL	chr1:182542768-182558391	4.87198	1	Protein Coding		ENST00000562522	ENSG00000140678	ITGAX	chr16:31366454-31394318	4.22649	0.934065	Protein Coding		ENST00000495507	ENSG00000177479	ARIH2	chr3:48955220-49060928	1.79769e+308	0.489686	Protein Coding
ENST00000455674	ENSG00000135899	SP110	chr2:230990025-231268447	2.08854	0.987468	Protein Coding		ENST00000566148	ENSG00000140688	C16orf58	chr16:31494322-31520630	1.79769e+308	0.473381	Protein Coding		ENST00000532004	ENSG00000177600	RPLP2	chr11:799178-812880	2.96749	0.983019	Protein Coding
ENST00000409704	ENSG00000135916	ITM2C	chr2:231729353-231743963	2.18582	0.542105	Protein Coding		ENST00000538110	ENSG00000140853	NLRC5	chr16:57023396-57117443	2.04794	0.951078	Protein Coding		ENST00000514733	ENSG00000177674	AGTRAP	chr1:11796140-11814859	9.95426	1	Protein Coding
ENST00000463074	ENSG00000135930	EIF4E2	chr2:233412778-233547491	2.52137	0.971694	Protein Coding		ENST00000566121	ENSG00000140931	CMTM3	chr16:66637776-66647795	1.79769e+308	0.478439	Protein Coding		ENST00000534191	ENSG00000177685	EFCAB4A	chr11:818901-842545	2.34225	0.960765	Protein Coding
ENST00000552760	ENSG00000136045	PWP1	chr12:108079508-108106944	4.40754	0.619766	Protein Coding		ENST00000578554	ENSG00000141337	ARSG	chr17:66255322-66760023	2.61721	0.990487	Protein Coding		ENST00000577711	ENSG00000177885	GRB2	chr17:73314156-73401790	2.15667	0.963257	Protein Coding
ENST00000547171	ENSG00000136051	KIAA1033	chr12:105501101-105562912	4.09755	0.940596	Protein Coding		ENST00000593081	ENSG00000141452	C18orf8	chr18:21083472-21166862	1.79769e+308	0.474138	Protein Coding		ENST00000428989	ENSG00000177989	ODF3B	chr22:50961996-50971009	5.49825	1	Protein Coding
ENST00000258743	ENSG00000136244	IL6	chr7:22765013-22771621	6.01484	0.17799	Protein Coding		ENST00000574502	ENSG00000141480	ARRB2	chr17:4613783-4624794	1.79769e+308	0.498519	Protein Coding		ENST00000354958	ENSG00000178209	PLEC	chr8:144989320-145050902	2.04969	0.356619	Protein Coding
ENST00000558570	ENSG00000136381	IREB2	chr15:78729772-78793798	2.89887	0.808461	Protein Coding		ENST00000604348	ENSG00000141510	TP53	chr17:7565096-7606820	1.79769e+308	0.448133	Protein Coding		ENST00000578919	ENSG00000178927	C17orf62	chr17:80347098-80408705	1.79769e+308	0.483536	Protein Coding
ENST00000432002	ENSG00000136560	TANK	chr2:161952741-162111179	1.79769e+308	0.48184	Protein Coding		ENST00000578351	ENSG00000141522	ARHGDIA	chr17:79825596-79829282	2.22443	0.991213	Protein Coding		ENST00000583359	ENSG00000178927	C17orf62	chr17:80347098-80408705	2.05003	0.970317	Protein Coding
ENST00000423557	ENSG00000136634	IL10	chr1:206940946-206945839	3.41697	0.0428447	Protein Coding		ENST00000579121	ENSG00000141522	ARHGDIA	chr17:79825596-79829282	3.03913	0.985096	Protein Coding		ENST00000586513	ENSG00000178982	EIF3K	chr19:39109734-39127595	2.45046	0.919804	Protein Coding
ENST00000471071	ENSG00000136634	IL10	chr1:206940946-206945839	3.3914	0.79976	Protein Coding		ENST00000322933	ENSG00000141524	TMC6	chr17:76000248-76139049	1.79769e+308	0.48399	Protein Coding		ENST00000399079	ENSG00000179344	HLA-DQB1	chr6:32627243-32636160	1.79769e+308	0.295871	Protein Coding
ENST00000361444	ENSG00000136840	ST6GALNAC4	chr9:130670164-130679317	2.91732	1	Protein Coding		ENST00000392339	ENSG00000141526	SLC16A3	chr17:80186272-80231607	1.79769e+308	0.489175	Protein Coding		ENST00000434651	ENSG00000179344	HLA-DQB1	chr6:32627243-32636160	2.51754	0.00853183	Protein Coding
ENST00000483438	ENSG00000136840	ST6GALNAC4	chr9:130670164-130679317	1.79769e+308	0.459609	Protein Coding		ENST00000582715	ENSG00000141526	SLC16A3	chr17:80186272-80231607	2.06307	0.998918	Protein Coding		ENST00000484729	ENSG00000179344	HLA-DQB1	chr6:32627243-32636160	3.15327	0.917632	Protein Coding
ENST00000357058	ENSG00000137075	RNF38	chr9:36336392-36487545	2.00063	0.480894	Protein Coding		ENST00000582946	ENSG00000141526	SLC16A3	chr17:80186272-80231607	2.35986	0.992395	Protein Coding		ENST00000487676	ENSG00000179344	HLA-DQB1	chr6:32627243-32636160	2.25775	0.147727	Protein Coding
ENST00000495137	ENSG00000137265	IRF4	chr6:391738-411447	2.48567	0.935351	Protein Coding		ENST00000583839	ENSG00000141552	ANAPC11	chr17:79845712-79869340	1.79769e+308	0.471364	Protein Coding		ENST00000435803	ENSG00000179869	ABCA13	chr7:48211054-48687092	3.43865	0.000125487	Protein Coding
ENST00000524830	ENSG00000137501	SYTL2	chr11:85405266-85522184	2.1721	0.96024	Protein Coding		ENST00000526383	ENSG00000141568	FOXK2	chr17:80477588-80606429	2.8914	0.980077	Protein Coding		ENST00000527744	ENSG00000179950	PUF60	chr8:144898513-144912029	3.64022	0.866114	Protein Coding
ENST00000533014	ENSG00000137502	RAB30	chr11:82534543-82782965	3.38549	0.975296	Protein Coding		ENST00000528545	ENSG00000142186	SCYL1	chr11:65292547-65306175	2.29947	0.864407	Protein Coding		ENST00000438693	ENSG00000180061	TMEM150B	chr19:55824168-55845416	1.79769e+308	0.13052	Protein Coding
ENST00000534301	ENSG00000137502	RAB30	chr11:82534543-82782965	3.37513	0.941999	Protein Coding		ENST00000601306	ENSG00000142534	RPS11	chr19:49999621-50002946	3.25968	0.983931	Protein Coding		ENST00000377791	ENSG00000180573	HIST1H2AC	chr6:26124372-26139344	6.54079	1	Protein Coding
ENST00000260356	ENSG00000137801	THBS1	chr15:39873279-39891667	2.75391	0.0503592	Protein Coding		ENST00000593483	ENSG00000142552	RCN3	chr19:50030874-50050219	2.50656	0.932495	Protein Coding		ENST00000505863	ENSG00000181381	DDX60L	chr4:169277885-169931426	2.14615	0.874187	Protein Coding
ENST00000497720	ENSG00000137801	THBS1	chr15:39873279-39891667	2.09306	0.986855	Protein Coding		ENST00000469145	ENSG00000143321	HDGF	chr1:156711898-156770607	3.34324	0.943173	Protein Coding		ENST00000534994	ENSG00000182149	IST1	chr16:71879893-71962913	1.79769e+308	0.463151	Protein Coding
ENST00000260359	ENSG00000137804	NUSAP1	chr15:41624891-41673248	2.05383	0.323089	Protein Coding		ENST00000493834	ENSG00000143409	FAM63A	chr1:150969024-150980851	3.41491	0.937113	Protein Coding		ENST00000554975	ENSG00000182199	SHMT2	chr12:57623109-57634498	1.79769e+308	0.377874	Protein Coding
ENST00000446486	ENSG00000137965	IFI44	chr1:79115480-79129763	2.19048	0.883282	Protein Coding		ENST00000339643	ENSG00000143420	ENSA	chr1:150573326-150602088	2.87983	0.955883	Protein Coding		ENST00000331434	ENSG00000182307	C8orf33	chr8:146277763-146281416	2.33501	0.297089	Protein Coding
ENST00000467790	ENSG00000137965	IFI44	chr1:79115480-79129763	2.16275	0.728746	Protein Coding		ENST00000491586	ENSG00000143442	POGZ	chr1:151375199-151431941	2.35888	0.664868	Protein Coding		ENST00000481665	ENSG00000182511	FES	chr15:91426924-91439006	1.79769e+308	0.451039	Protein Coding
ENST00000398529	ENSG00000138069	RAB1A	chr2:65283499-65357240	1.79769e+308	0.368986	Protein Coding		ENST00000368733	ENSG00000143546	S100A8	chr1:153362507-153363664	2.01003	0.19959	Protein Coding		ENST00000333611	ENSG00000182541	LIMK2	chr22:31608224-31676066	3.7749	0.806159	Protein Coding
ENST00000260731	ENSG00000138160	KIF11	chr10:94353042-94415150	2.07103	0.014581	Protein Coding		ENST00000324978	ENSG00000143595	AQP10	chr1:154293565-154297801	2.05175	0.0568341	Protein Coding		ENST00000354446	ENSG00000182923	CEP63	chr3:134196547-134293859	2.0553	0.612125	Protein Coding
ENST00000371485	ENSG00000138180	CEP55	chr10:95256388-95288849	2.38697	0.0289205	Protein Coding		ENST00000483773	ENSG00000143756	FBXO28	chr1:224301788-224349749	2.20062	0.937441	Protein Coding		ENST00000333598	ENSG00000183019	C19orf59	chr19:7741513-7747744	2.25933	0.00834245	Protein Coding
ENST00000428267	ENSG00000138434	SSFA2	chr2:182756559-182795465	2.46931	0.783723	Protein Coding		ENST00000493138	ENSG00000143774	GUK1	chr1:228327662-228336685	3.70492	0.958336	Protein Coding		ENST00000597445	ENSG00000183019	C19orf59	chr19:7741513-7747744	2.76779	0.472856	Protein Coding
ENST00000380265	ENSG00000138642	HERC6	chr4:89299890-89364263	2.16466	0.232614	Protein Coding		ENST00000474341	ENSG00000143797	MBOAT2	chr2:8992819-9143942	2.29616	0.836384	Protein Coding		ENST00000598851	ENSG00000183019	C19orf59	chr19:7741513-7747744	2.4612	0.508055	Protein Coding
ENST00000515365	ENSG00000138642	HERC6	chr4:89299890-89364263	2.46919	0.931212	Protein Coding		ENST00000272252	ENSG00000143891	GALM	chr2:38893051-38968379	2.15624	0.0221842	Protein Coding		ENST00000466848	ENSG00000183513	COA5	chr2:99215772-99224978	1.79769e+308	0.369756	Protein Coding
ENST00000509107	ENSG00000138668	HNRNPD	chr4:83273650-83305180	2.76063	0.853395	Protein Coding		ENST00000410063	ENSG00000143891	GALM	chr2:38893051-38968379	2.03504	0.916173	Protein Coding		ENST00000430807	ENSG00000183597	TANGO2	chr22:20004536-20058066	2.21627	0.939161	Protein Coding
ENST00000339360	ENSG00000138698	RAP1GDS1	chr4:99172838-99365012	1.79769e+308	0.299814	Protein Coding		ENST00000444351	ENSG00000143891	GALM	chr2:38893051-38968379	2.39021	0.822859	Protein Coding		ENST00000444692	ENSG00000183621	ZNF438	chr10:31109135-31320866	2.3706	1	Protein Coding
ENST00000512485	ENSG00000138767	CNOT6L	chr4:78634540-78740769	2.00966	0.630197	Protein Coding		ENST00000474528	ENSG00000144040	SFXN5	chr2:73169164-73383849	3.21775	0.208814	Protein Coding		ENST00000509551	ENSG00000183624	HMCES	chr3:128997670-129025029	2.8809	0.882465	Protein Coding
ENST00000503570	ENSG00000138772	ANXA3	chr4:79472672-79531597	2.95915	0.807092	Protein Coding		ENST00000482471	ENSG00000144895	EIF2A	chr3:150259780-150348222	1.79769e+308	0.497552	Protein Coding		ENST00000331204	ENSG00000183684	ALYREF	chr17:79845712-79869340	1.79769e+308	0.379006	Protein Coding
ENST00000499847	ENSG00000138777	PPA2	chr4:106290233-106395238	2.42996	0.891524	Protein Coding		ENST00000296343	ENSG00000145016	KIAA0226	chr3:197398263-197514467	1.79769e+308	0.450548	Protein Coding		ENST00000455999	ENSG00000184182	UBE2F	chr2:238875468-239008054	2.24873	0.824349	Protein Coding
ENST00000539004	ENSG00000139146	FAM60A	chr12:31433517-31479992	2.54637	0.957633	Protein Coding		ENST00000512022	ENSG00000145491	ROPN1L	chr5:10441401-10472141	2.05533	0.781706	Protein Coding		ENST00000412544	ENSG00000184702	2015-09-05	chr22:19701986-19712295	2.59531	0.850114	Protein Coding
ENST00000541233	ENSG00000139193	CD27	chr12:6548166-6580153	2.66854	0.815685	Protein Coding		ENST00000474431	ENSG00000147140	NONO	chrX:70503041-70521018	2.10243	0.976216	Protein Coding		ENST00000215794	ENSG00000184979	USP18	chr22:18632665-18660164	2.4895	5.42646e-05	Protein Coding
ENST00000547140	ENSG00000139318	DUSP6	chr12:89741008-89747048	1.79769e+308	0.444853	Protein Coding		ENST00000486613	ENSG00000147140	NONO	chrX:70503041-70521018	2.43529	0.982168	Protein Coding		ENST00000451723	ENSG00000185215	TNFAIP2	chr14:103589778-103603776	3.06885	0.991089	Protein Coding
ENST00000553192	ENSG00000139343	SNRPF	chr12:96252705-96336752	3.75494	0.952543	Protein Coding		ENST00000544602	ENSG00000147408	CSGALNACT1	chr8:19261671-19615540	2.20597	0.702368	Protein Coding		ENST00000405742	ENSG00000185339	TCN2	chr22:30972611-31023265	3.0743	0.331507	Protein Coding
ENST00000267015	ENSG00000139572	GPR84	chr12:54747444-54891472	3.2041	0.739754	Protein Coding		ENST00000519293	ENSG00000147649	MTDH	chr8:98656406-98740998	2.06558	0.974484	Protein Coding		ENST00000525445	ENSG00000185507	IRF7	chr11:612552-615999	2.64773	0.885264	Protein Coding
ENST00000551809	ENSG00000139572	GPR84	chr12:54747444-54891472	2.17579	0.903261	Protein Coding		ENST00000434663	ENSG00000148180	GSN	chr9:123940414-124095121	2.57549	0.982087	Protein Coding		ENST00000557022	ENSG00000185650	ZFP36L1	chr14:69254376-69263190	1.79769e+308	0.493175	Protein Coding
ENST00000547013	ENSG00000139644	TMBIM6	chr12:49962000-50158717	1.79769e+308	0.493191	Protein Coding		ENST00000277480	ENSG00000148346	LCN2	chr9:130911349-130915734	2.28696	0.0069752	Protein Coding		ENST00000559158	ENSG00000185787	MORF4L1	chr15:79051544-79190475	3.5295	0.976391	Protein Coding
ENST00000552370	ENSG00000139644	TMBIM6	chr12:49962000-50158717	2.65512	0.914071	Protein Coding		ENST00000373017	ENSG00000148346	LCN2	chr9:130911349-130915734	3.24346	0.792654	Protein Coding		ENST00000559315	ENSG00000185880	TRIM69	chr15:45021185-45060027	2.40395	0.77698	Protein Coding
ENST00000559773	ENSG00000140044	JDP2	chr14:75890385-75940814	2.10803	0.937036	Protein Coding		ENST00000487719	ENSG00000148346	LCN2	chr9:130911349-130915734	4.26237	0.851851	Protein Coding		ENST00000475025	ENSG00000186716	BCR	chr22:23521890-23660224	2.5744	0.985777	Protein Coding
ENST00000267842	ENSG00000140284	SLC27A2	chr15:50150434-50528592	2.50494	0.626144	Protein Coding		ENST00000488391	ENSG00000148346	LCN2	chr9:130911349-130915734	2.21411	0.952652	Protein Coding		ENST00000446712	ENSG00000187116	LILRA5	chr19:54818352-54850421	2.10505	0.711676	Protein Coding
ENST00000560458	ENSG00000140299	BNIP2	chr15:59887073-59981733	2.27517	0.931487	Protein Coding		ENST00000368654	ENSG00000148773	MKI67	chr10:129894922-129924649	2.39056	0.0703578	Protein Coding		ENST00000571213	ENSG00000187531	SIRT7	chr17:79869814-79885590	2.58807	0.960282	Protein Coding
ENST00000451782	ENSG00000140332	TLE3	chr15:70340128-70390515	3.41962	0.944731	Protein Coding		ENST00000378323	ENSG00000149131	SERPING1	chr11:57364859-57382326	2.84133	0.924955	Protein Coding		ENST00000379389	ENSG00000187608	ISG15	chr1:948802-949920	2.20959	0.000416481	Protein Coding
ENST00000559574	ENSG00000140332	TLE3	chr15:70340128-70390515	1.79769e+308	0.497309	Protein Coding		ENST00000405496	ENSG00000149131	SERPING1	chr11:57364859-57382326	3.28648	0.957154	Protein Coding		ENST00000460732	ENSG00000188186	LAMTOR4	chr7:99746529-99756338	1.79769e+308	0.477857	Protein Coding
ENST00000564929	ENSG00000140400	MAN2C1	chr15:75648132-75748183	5.13651	0.905194	Protein Coding		ENST00000526550	ENSG00000149177	PTPRJ	chr11:48002112-48189670	2.66872	0.991451	Protein Coding		ENST00000481869	ENSG00000188290	HES4	chr1:934341-935552	2.5822	0.104178	Protein Coding
ENST00000536001	ENSG00000140455	USP3	chr15:63796792-63894627	3.02824	0.960161	Protein Coding		ENST00000539797	ENSG00000149357	LAMTOR1	chr11:71709586-71823826	1.79769e+308	0.494025	Protein Coding		ENST00000484667	ENSG00000188290	HES4	chr1:934341-935552	2.59807	0.478655	Protein Coding
ENST00000566068	ENSG00000140464	PML	chr15:74287013-74340153	2.0147	0.907933	Protein Coding		ENST00000466886	ENSG00000149499	EML3	chr11:62369689-62382592	1.79769e+308	0.471696	Protein Coding		ENST00000448205	ENSG00000188313	PLSCR1	chr3:146232966-146262651	3.88235	0.960291	Protein Coding
ENST00000532746	ENSG00000140988	RPS2	chr16:2012052-2014861	2.13707	0.983839	Protein Coding		ENST00000280699	ENSG00000151092	NGLY1	chr3:25760434-25836025	4.36534	0.820015	Protein Coding		ENST00000483300	ENSG00000188313	PLSCR1	chr3:146232966-146262651	2.10048	0.978285	Protein Coding
ENST00000584803	ENSG00000141506	PIK3R5	chr17:8782232-8869029	1.79769e+308	0.469837	Protein Coding		ENST00000411414	ENSG00000151553	FAM160B1	chr10:116581502-116659591	2.58419	0.939801	Protein Coding		ENST00000314523	ENSG00000188612	SUMO2	chr17:73131342-73179078	10.1079	0.905494	Protein Coding
ENST00000322933	ENSG00000141524	TMC6	chr17:76000248-76139049	1.79769e+308	0.461434	Protein Coding		ENST00000504900	ENSG00000151726	ACSL1	chr4:185676748-185747972	2.19914	0.982653	Protein Coding		ENST00000600877	ENSG00000188897	CTD-3088G3.8	chr16:11453701-11617444	2.22031	0.972415	Protein Coding
ENST00000572733	ENSG00000141564	RPTOR	chr17:78518618-78945013	2.46606	0.931966	Protein Coding		ENST00000590156	ENSG00000152234	ATP5A1	chr18:43664109-43708299	2.15974	0.902039	Protein Coding		ENST00000360760	ENSG00000196141	SPATS2L	chr2:201170603-201346986	2.04708	0.0106019	Protein Coding
ENST00000269499	ENSG00000141664	ZCCHC2	chr18:60190239-60254942	2.0871	0.538178	Protein Coding		ENST00000532161	ENSG00000152558	TMEM123	chr11:102267062-102369532	2.1164	0.995394	Protein Coding		ENST00000409140	ENSG00000196141	SPATS2L	chr2:201170603-201346986	1.79769e+308	0.183966	Protein Coding
ENST00000543795	ENSG00000141971	MVB12A	chr19:17516502-17544533	2.05035	0.834595	Protein Coding		ENST00000509937	ENSG00000152700	SAR1B	chr5:133936833-134063513	7.27994	0.832473	Protein Coding		ENST00000409151	ENSG00000196141	SPATS2L	chr2:201170603-201346986	3.11084	0.403177	Protein Coding
ENST00000270162	ENSG00000142178	SIK1	chr21:44834394-44847008	2.53645	0.0334751	Protein Coding		ENST00000371930	ENSG00000152766	ANKRD22	chr10:90581888-90611575	2.09597	0.0127026	Protein Coding		ENST00000457757	ENSG00000196141	SPATS2L	chr2:201170603-201346986	2.19774	0.465234	Protein Coding
ENST00000478426	ENSG00000142178	SIK1	chr21:44834394-44847008	2.27447	0.975456	Protein Coding		ENST00000367579	ENSG00000153029	MR1	chr1:181003066-181031074	2.2335	0.879907	Protein Coding		ENST00000460095	ENSG00000196141	SPATS2L	chr2:201170603-201346986	2.40254	0.757856	Protein Coding
ENST00000397928	ENSG00000142185	TRPM2	chr21:45770045-45862964	2.44126	0.276315	Protein Coding		ENST00000338252	ENSG00000153113	CAST	chr5:95220801-96143803	2.08207	0.725697	Protein Coding		ENST00000594729	ENSG00000196235	SUPT5H	chr19:39926795-39967310	2.30722	0.988505	Protein Coding
ENST00000601306	ENSG00000142534	RPS11	chr19:49999621-50002946	4.65491	0.976718	Protein Coding		ENST00000508608	ENSG00000153113	CAST	chr5:95220801-96143803	3.14572	0.928862	Protein Coding		ENST00000303806	ENSG00000196331	HIST1H2BO	chr6:27861202-27861669	2.0938	0.0543065	Protein Coding
ENST00000593483	ENSG00000142552	RCN3	chr19:50030874-50050219	2.39358	0.93419	Protein Coding		ENST00000569377	ENSG00000153786	ZDHHC7	chr16:85007786-85045141	2.14915	0.953114	Protein Coding		ENST00000234347	ENSG00000196415	PRTN3	chr19:840962-848175	4.58256	3.74699e-05	Protein Coding
ENST00000464985	ENSG00000142583	SLC2A5	chr1:9095165-9148537	3.33382	0.592573	Protein Coding		ENST00000591456	ENSG00000153936	HS2ST1	chr1:87380330-87634884	3.36235	0.810864	Protein Coding		ENST00000453428	ENSG00000196498	NCOR2	chr12:124808960-125052135	2.59046	0.969852	Protein Coding
ENST00000535586	ENSG00000142583	SLC2A5	chr1:9095165-9148537	5.78581	0.373009	Protein Coding		ENST00000562024	ENSG00000154099	DNAAF1	chr16:84178864-84220669	5.64096	0.683557	Protein Coding		ENST00000558853	ENSG00000196547	MAN2A2	chr15:91445447-91465814	2.57586	0.989931	Protein Coding
ENST00000536305	ENSG00000142583	SLC2A5	chr1:9095165-9148537	2.64984	0.0850621	Protein Coding		ENST00000481145	ENSG00000154451	GBP5	chr1:89724632-89738544	2.07069	0.509361	Protein Coding		ENST00000489852	ENSG00000196636	ACN9	chr7:96745901-96811075	2.13541	0.926719	Protein Coding
ENST00000283568	ENSG00000142856	ITGB3BP	chr1:63906440-64125916	2.41423	1	Protein Coding		ENST00000461017	ENSG00000154710	RABGEF1	chr7:66093867-66309813	2.26654	0.875247	Protein Coding		ENST00000434101	ENSG00000196655	TRAPPC4	chr11:118868851-118901616	1.79769e+308	0.475842	Protein Coding
ENST00000372224	ENSG00000142945	KIF2C	chr1:45205489-45244451	2.91621	0.955297	Protein Coding		ENST00000423811	ENSG00000155256	ZFYVE27	chr10:99496877-99520664	3.34411	1	Protein Coding		ENST00000559124	ENSG00000196663	TECPR2	chr14:102829299-102968818	2.23238	0.952072	Protein Coding
ENST00000469145	ENSG00000143321	HDGF	chr1:156711898-156770607	3.52121	0.940311	Protein Coding		ENST00000369645	ENSG00000155363	MOV10	chr1:113215762-113243368	2.381	0.659269	Protein Coding		ENST00000525116	ENSG00000196954	CASP4	chr11:104813592-104840163	2.38803	0.785377	Protein Coding
ENST00000339643	ENSG00000143420	ENSA	chr1:150573326-150602088	2.63461	0.960102	Protein Coding		ENST00000482545	ENSG00000155363	MOV10	chr1:113215762-113243368	2.40498	0.993511	Protein Coding		ENST00000594838	ENSG00000196961	AP2A1	chr19:50270224-50320633	1.79769e+308	0.472647	Protein Coding
ENST00000491586	ENSG00000143442	POGZ	chr1:151375199-151431941	3.34905	0.509848	Protein Coding		ENST00000488160	ENSG00000155363	MOV10	chr1:113215762-113243368	2.11312	0.881319	Protein Coding		ENST00000476728	ENSG00000196998	WDR45	chrX:48928812-48958108	6.83388	0.881985	Protein Coding
ENST00000542077	ENSG00000143476	DTL	chr1:212208918-212280742	2.91424	0.131758	Protein Coding		ENST00000555911	ENSG00000155465	SLC7A7	chr14:23242430-23299029	1.79769e+308	0.466814	Protein Coding		ENST00000483563	ENSG00000197070	ARRDC1	chr9:140500105-140513358	2.31729	0.963229	Protein Coding
ENST00000360674	ENSG00000143537	ADAM15	chr1:155006299-155035252	1.79769e+308	0.299285	Protein Coding		ENST00000371110	ENSG00000155629	PIK3AP1	chr10:98353068-98480271	2.04998	0.351243	Protein Coding		ENST00000554854	ENSG00000197102	DYNC1H1	chr14:102430864-102532565	2.2585	0.983842	Protein Coding
ENST00000509409	ENSG00000143549	TPM3	chr1:154127783-154167124	2.32994	0.953828	Protein Coding		ENST00000397476	ENSG00000156052	GNAQ	chr9:80331002-80646374	2.15198	0.875361	Protein Coding		ENST00000339270	ENSG00000197262	CCL4L2	chr17:34580901-34808104	3.07097	0.228332	Protein Coding
ENST00000410063	ENSG00000143891	GALM	chr2:38893051-38968379	2.04157	0.784507	Protein Coding		ENST00000555504	ENSG00000156127	BATF	chr14:75988767-76013358	1.79769e+308	0.467967	Protein Coding		ENST00000465422	ENSG00000197321	SVIL	chr10:29698330-30025710	2.36411	0.927029	Protein Coding
ENST00000483180	ENSG00000144802	NFKBIZ	chr3:101498045-101579866	1.79769e+308	0.379399	Protein Coding		ENST00000490780	ENSG00000156171	DRAM2	chr1:111659954-111727724	1.79769e+308	0.449946	Protein Coding		ENST00000436527	ENSG00000197471	SPN	chr16:29674299-29710020	2.19705	0.85659	Protein Coding
ENST00000482471	ENSG00000144895	EIF2A	chr3:150259780-150348222	1.79769e+308	0.496064	Protein Coding		ENST00000526659	ENSG00000156587	UBE2L6	chr11:57319128-57335757	2.287	0.988625	Protein Coding		ENST00000451830	ENSG00000197548	ATG7	chr3:11313994-11766453	3.83824	0.825733	Protein Coding
ENST00000511945	ENSG00000145882	PCYOX1L	chr5:148737569-148749216	2.44387	0.574081	Protein Coding		ENST00000528275	ENSG00000156587	UBE2L6	chr11:57319128-57335757	2.11287	0.781756	Protein Coding		ENST00000263621	ENSG00000197561	ELANE	chr19:851013-856242	4.76611	1	Protein Coding
ENST00000543466	ENSG00000145907	G3BP1	chr5:151121876-151192346	3.10222	0.937648	Protein Coding		ENST00000567420	ENSG00000157045	NTAN1	chr16:15068447-15248421	1.79769e+308	0.49522	Protein Coding		ENST00000590230	ENSG00000197561	ELANE	chr19:851013-856242	2.19682	0.854053	Protein Coding
ENST00000274867	ENSG00000146122	DAAM2	chr6:39760141-39902290	2.76194	0.0191985	Protein Coding		ENST00000398600	ENSG00000157601	MX1	chr21:42792230-42831141	2.2264	0.981866	Protein Coding		ENST00000478574	ENSG00000197747	S100A10	chr1:151955390-151966866	2.3611	0.830519	Protein Coding
ENST00000275517	ENSG00000146670	CDCA5	chr11:64833771-64851636	2.62113	0.00824422	Protein Coding		ENST00000468506	ENSG00000157601	MX1	chr21:42792230-42831141	3.28922	0.99511	Protein Coding		ENST00000356950	ENSG00000197903	HIST1H2BK	chr6:27106072-27114619	2.07207	1	Protein Coding
ENST00000435096	ENSG00000146963	C7orf55-LUC7L2	chr7:139024202-139108198	2.69394	0.975929	Protein Coding		ENST00000340308	ENSG00000157800	SLC37A3	chr7:139993492-140126050	2.19629	0.541326	Protein Coding		ENST00000581878	ENSG00000197971	MBP	chr18:74686645-74845639	2.55197	0.978632	Protein Coding
ENST00000486613	ENSG00000147140	NONO	chrX:70503041-70521018	2.75865	0.979466	Protein Coding		ENST00000460560	ENSG00000157800	SLC37A3	chr7:139993492-140126050	2.33115	0.352253	Protein Coding		ENST00000401042	ENSG00000198160	MIER1	chr1:67390577-67454302	7.75972	0.695195	Protein Coding
ENST00000332246	ENSG00000147408	CSGALNACT1	chr8:19261671-19615540	2.06456	0.269642	Protein Coding		ENST00000434817	ENSG00000157873	TNFRSF14	chr1:2481358-2496821	3.82959	0.993252	Protein Coding		ENST00000356457	ENSG00000198363	ASPH	chr8:61969716-62627155	2.75499	0.152109	Protein Coding
ENST00000544602	ENSG00000147408	CSGALNACT1	chr8:19261671-19615540	2.69951	0.54171	Protein Coding		ENST00000461193	ENSG00000158089	GALNT14	chr2:31133332-31378068	2.00114	1	Protein Coding		ENST00000508268	ENSG00000198498	TMA16	chr4:164415593-164441691	2.04792	0.783667	Protein Coding
ENST00000357148	ENSG00000147679	UTP23	chr8:117654368-117889107	1.79769e+308	0.494796	Protein Coding		ENST00000289316	ENSG00000158373	HIST1H2BD	chr6:26158348-26171577	2.34992	0.028189	Protein Coding		ENST00000361518	ENSG00000198546	ZNF511	chr10:135093134-135166187	2.56719	0.877503	Protein Coding
ENST00000434663	ENSG00000148180	GSN	chr9:123940414-124095121	2.0377	0.98778	Protein Coding		ENST00000377727	ENSG00000158406	HIST1H4H	chr6:26281282-26285762	3.78263	1	Protein Coding		ENST00000415382	ENSG00000198563	DDX39B	chr6:31496493-31526606	2.63202	0.875509	Protein Coding
ENST00000277480	ENSG00000148346	LCN2	chr9:130911349-130915734	4.80296	0.000936401	Protein Coding		ENST00000368020	ENSG00000158773	USF1	chr1:161009040-161015767	2.79426	0.940898	Protein Coding		ENST00000553995	ENSG00000198668	CALM1	chr14:90862845-90874605	2.47326	0.921834	Protein Coding
ENST00000372998	ENSG00000148346	LCN2	chr9:130911349-130915734	4.19603	0.991248	Protein Coding		ENST00000478277	ENSG00000158793	NIT1	chr1:161070345-161102478	2.00494	0.988251	Protein Coding		ENST00000417431	ENSG00000198898	CAPZA2	chr7:116451123-116562103	2.3928	0.987956	Protein Coding
ENST00000373017	ENSG00000148346	LCN2	chr9:130911349-130915734	6.27606	0.731198	Protein Coding		ENST00000473679	ENSG00000158796	DEDD	chr1:161070345-161102478	2.66416	0.914408	Protein Coding		ENST00000395810	ENSG00000198915	RASGEF1A	chr10:43689982-43762367	15.1938	0.954891	Protein Coding
ENST00000487719	ENSG00000148346	LCN2	chr9:130911349-130915734	6.56729	0.915104	Protein Coding		ENST00000374640	ENSG00000159189	C1QC	chr1:22970122-22974603	2.19587	0.135641	Protein Coding		ENST00000484378	ENSG00000204525	HLA-C	chr6:31236525-31239907	1.79769e+308	0.497219	Protein Coding
ENST00000488391	ENSG00000148346	LCN2	chr9:130911349-130915734	3.86182	0.978868	Protein Coding		ENST00000393366	ENSG00000159199	ATP5G1	chr17:46952221-47006418	2.07282	0.938813	Protein Coding		ENST00000495835	ENSG00000204525	HLA-C	chr6:31236525-31239907	2.49914	0.987058	Protein Coding
ENST00000494317	ENSG00000148346	LCN2	chr9:130911349-130915734	4.42713	0.904909	Protein Coding		ENST00000358356	ENSG00000159216	RUNX1	chr21:36160097-37376965	2.71739	0.759365	Protein Coding		ENST00000478519	ENSG00000204632	HLA-G	chr6:29794743-29798902	2.24789	0.864221	Protein Coding
ENST00000540948	ENSG00000148346	LCN2	chr9:130911349-130915734	4.28437	0.896165	Protein Coding		ENST00000460167	ENSG00000159496	RGL4	chr22:23950638-24059543	2.24386	0.954836	Protein Coding		ENST00000485875	ENSG00000204634	TBC1D8	chr2:101436613-101886778	2.0131	0.993579	Protein Coding
ENST00000424869	ENSG00000148516	ZEB1	chr10:31476811-31818742	2.22563	1	Protein Coding		ENST00000514596	ENSG00000159692	CTBP1	chr4:1205235-1282079	4.8034	0.808425	Protein Coding		ENST00000378352	ENSG00000205020	CCL4L1	chr17:34538309-34540280	2.56026	0.485912	Protein Coding
ENST00000368653	ENSG00000148773	MKI67	chr10:129894922-129924649	2.2137	0.0175125	Protein Coding		ENST00000596362	ENSG00000160014	CALM3	chr19:46984052-47114050	2.11713	0.976788	Protein Coding		ENST00000540164	ENSG00000205336	GPR56	chr16:57644563-57698944	1.79769e+308	0.214423	Protein Coding
ENST00000368654	ENSG00000148773	MKI67	chr10:129894922-129924649	2.64478	0.0741942	Protein Coding		ENST00000398158	ENSG00000160200	CBS	chr21:44473300-44497053	3.22271	0.190296	Protein Coding		ENST00000475605	ENSG00000205643	CDPF1	chr22:46639907-46646576	2.32455	0.816139	Protein Coding
ENST00000464771	ENSG00000148773	MKI67	chr10:129894922-129924649	4.58252	0.886538	Protein Coding		ENST00000463599	ENSG00000160201	U2AF1	chr21:44513065-44527697	2.39981	0.996989	Protein Coding		ENST00000461903	ENSG00000206503	HLA-A	chr6:29909036-29913661	1.79769e+308	0.463554	Protein Coding
ENST00000378323	ENSG00000149131	SERPING1	chr11:57364859-57382326	2.54843	0.942633	Protein Coding		ENST00000397846	ENSG00000160255	ITGB2	chr21:46305867-46351904	8.19702	0.999718	Protein Coding		ENST00000401506	ENSG00000213626	LBH	chr2:30454396-30546596	1.79769e+308	0.450835	Protein Coding
ENST00000539797	ENSG00000149357	LAMTOR1	chr11:71709586-71823826	1.79769e+308	0.484578	Protein Coding		ENST00000520389	ENSG00000160255	ITGB2	chr21:46305867-46351904	4.13637	0.997557	Protein Coding		ENST00000441461	ENSG00000213639	PPP1CB	chr2:28974505-29093167	1.79769e+308	0.43009	Protein Coding
ENST00000278865	ENSG00000149516	MS4A3	chr11:59824059-59838601	3.10073	0.0250214	Protein Coding		ENST00000523126	ENSG00000160255	ITGB2	chr21:46305867-46351904	2.06897	0.998722	Protein Coding		ENST00000437288	ENSG00000213722	DDAH2	chr6:31694814-31707540	3.61384	0.966867	Protein Coding
ENST00000358152	ENSG00000149516	MS4A3	chr11:59824059-59838601	2.04645	0.711462	Protein Coding		ENST00000372047	ENSG00000160271	RALGDS	chr9:135973106-136039332	6.61112	0.585178	Protein Coding		ENST00000430793	ENSG00000214021	TTLL3	chr3:9791627-9896822	1.79769e+308	0.46163	Protein Coding
ENST00000395032	ENSG00000149516	MS4A3	chr11:59824059-59838601	2.78419	0.525326	Protein Coding		ENST00000588852	ENSG00000160633	SAFB	chr19:5587009-5668489	7.31172	1	Protein Coding		ENST00000496246	ENSG00000214021	TTLL3	chr3:9791627-9896822	2.06554	0.992199	Protein Coding
ENST00000528298	ENSG00000149516	MS4A3	chr11:59824059-59838601	4.74536	0.901546	Protein Coding		ENST00000292205	ENSG00000160710	ADAR	chr1:154554537-154600475	3.38674	0.967188	Protein Coding		ENST00000397298	ENSG00000214026	MRPL23	chr11:1968507-2011150	2.99934	0.377344	Protein Coding
ENST00000515616	ENSG00000151014	CCRN4L	chr4:139936942-140098372	2.56254	1	Protein Coding		ENST00000514666	ENSG00000160883	HK3	chr5:176237477-176326333	2.17522	0.938966	Protein Coding		ENST00000414664	ENSG00000214078	CPNE1	chr20:34213952-34288906	2.15343	1	Protein Coding
ENST00000280699	ENSG00000151092	NGLY1	chr3:25760434-25836025	4.62615	0.809649	Protein Coding		ENST00000292494	ENSG00000160932	LY6E	chr8:144063154-144105249	2.6648	0.0828835	Protein Coding		ENST00000457912	ENSG00000214872	SMTNL1	chr11:57308978-57318108	2.07797	0.00154963	Protein Coding
ENST00000535751	ENSG00000151690	MFSD6	chr2:191273080-191399448	2.11539	0.791122	Protein Coding		ENST00000429120	ENSG00000160932	LY6E	chr8:144063154-144105249	2.6902	0.449161	Protein Coding		ENST00000491631	ENSG00000214941	ZSWIM7	chr17:15879873-16256970	4.57655	0.839146	Protein Coding
ENST00000502461	ENSG00000151725	MLF1IP	chr4:185570766-185655287	2.78652	0.77065	Protein Coding		ENST00000519611	ENSG00000160932	LY6E	chr8:144063154-144105249	1.79769e+308	0.497583	Protein Coding		ENST00000438958	ENSG00000215252	GOLGA8B	chr15:34671268-34880704	1.79769e+308	0.174595	Protein Coding
ENST00000505492	ENSG00000151726	ACSL1	chr4:185676748-185747972	2.0407	0.991584	Protein Coding		ENST00000519615	ENSG00000160932	LY6E	chr8:144063154-144105249	2.25087	0.988514	Protein Coding		ENST00000489835	ENSG00000224940	PRRT4	chr7:127990378-128001739	3.0735	0.0132146	Protein Coding
ENST00000282074	ENSG00000152253	SPC25	chr2:169312371-169769881	2.30979	0.706172	Protein Coding		ENST00000520466	ENSG00000160932	LY6E	chr8:144063154-144105249	2.2225	0.988743	Protein Coding		ENST00000452718	ENSG00000229974	AC083862.1	chr7:134671258-134855547	1.79769e+308	0.486751	Protein Coding
ENST00000378217	ENSG00000152463	OLAH	chr10:15057070-15130775	3.90814	0.0611912	Protein Coding		ENST00000521003	ENSG00000160932	LY6E	chr8:144063154-144105249	3.60277	0.95968	Protein Coding		ENST00000327857	ENSG00000239839	DEFA3	chr8:6854287-6875823	4.41818	7.71994e-11	Protein Coding
ENST00000460166	ENSG00000152601	MBNL1	chr3:151961616-152214602	3.27261	0.981936	Protein Coding		ENST00000521182	ENSG00000160932	LY6E	chr8:144063154-144105249	3.28122	0.845981	Protein Coding		ENST00000441880	ENSG00000241489	IDS	chrX:148558520-148632055	6.66074	0.913616	Protein Coding
ENST00000371930	ENSG00000152766	ANKRD22	chr10:90581888-90611575	2.30237	0.0685834	Protein Coding		ENST00000521699	ENSG00000160932	LY6E	chr8:144063154-144105249	2.67529	0.973152	Protein Coding		ENST00000433034	ENSG00000241553	ARPC4	chr3:9791627-9896822	2.46426	0.985765	Protein Coding
ENST00000495198	ENSG00000153006	SREK1IP1	chr5:64013970-64064512	3.04454	0.916462	Protein Coding		ENST00000522024	ENSG00000160932	LY6E	chr8:144063154-144105249	1.79769e+308	0.49863	Protein Coding		ENST00000485273	ENSG00000241553	ARPC4	chr3:9791627-9896822	2.13025	0.988849	Protein Coding
ENST00000449732	ENSG00000153046	CDYL	chr6:4706392-4955785	2.56163	0.560687	Protein Coding		ENST00000522528	ENSG00000160932	LY6E	chr8:144063154-144105249	2.70129	0.986429	Protein Coding		ENST00000382151	ENSG00000241878	PISD	chr22:31795508-32058418	1.79769e+308	0.378602	Protein Coding
ENST00000336061	ENSG00000153179	RASSF3	chr12:65004292-65091347	2.04015	0.823487	Protein Coding		ENST00000522971	ENSG00000160932	LY6E	chr8:144063154-144105249	2.70171	0.946915	Protein Coding		ENST00000238508	ENSG00000242550	SERPINB10	chr18:61538925-61609601	3.30322	0.0130445	Protein Coding
ENST00000417764	ENSG00000153234	NR4A2	chr2:157180943-157198860	3.31801	1	Protein Coding		ENST00000523847	ENSG00000160932	LY6E	chr8:144063154-144105249	3.59717	0.998758	Protein Coding		ENST00000440558	ENSG00000244482	LILRA6	chr19:54704609-54752862	3.31455	0.853081	Protein Coding
ENST00000424077	ENSG00000153234	NR4A2	chr2:157180943-157198860	1.79769e+308	0.473647	Protein Coding		ENST00000507385	ENSG00000161021	MAML1	chr5:179159850-179223648	2.77638	1	Protein Coding		ENST00000432826	ENSG00000248385	TARM1	chr19:54573148-54584634	2.624	0.0906947	Protein Coding
ENST00000538832	ENSG00000153563	CD8A	chr2:87011728-87035519	2.58981	0.289697	Protein Coding		ENST00000412391	ENSG00000161265	U2AF1L4	chr19:36230057-36245420	3.96248	0.984108	Protein Coding		ENST00000540732	ENSG00000255730	CTC-435M10.3	chr19:41768400-41930910	3.49846	0.866443	Protein Coding
ENST00000430432	ENSG00000153814	JAZF1	chr7:27773013-28283536	2.21506	0.960089	Protein Coding		ENST00000579877	ENSG00000161526	SAP30BP	chr17:73584138-73704142	2.11781	0.98497	Protein Coding		ENST00000355906	ENSG00000257017	HP	chr16:72078187-72210777	3.81104	0.405671	Protein Coding
ENST00000470302	ENSG00000153827	TRIP12	chr2:230628553-230877825	1.79769e+308	0.495111	Protein Coding		ENST00000577269	ENSG00000161960	EIF4A1	chr17:7465191-7536700	1.79769e+308	0.427424	Protein Coding		ENST00000565574	ENSG00000257017	HP	chr16:72078187-72210777	2.9927	0.382081	Protein Coding
ENST00000562024	ENSG00000154099	DNAAF1	chr16:84178864-84220669	4.81672	0.809648	Protein Coding		ENST00000398802	ENSG00000162241	SLC25A45	chr11:65134908-65151172	2.6278	0.713062	Protein Coding		ENST00000567185	ENSG00000257017	HP	chr16:72078187-72210777	10.6624	0.887184	Protein Coding
ENST00000374737	ENSG00000155659	VSIG4	chrX:65241579-65259967	4.3334	0.240506	Protein Coding		ENST00000465376	ENSG00000162434	JAK1	chr1:65210777-65432187	2.5088	0.96749	Protein Coding		ENST00000567612	ENSG00000257017	HP	chr16:72078187-72210777	3.45985	0.771343	Protein Coding
ENST00000412866	ENSG00000155659	VSIG4	chrX:65241579-65259967	2.12551	0.321889	Protein Coding		ENST00000374830	ENSG00000162551	ALPL	chr1:21835857-21904905	2.10239	0.989991	Protein Coding		ENST00000599569	ENSG00000268856	AP001579.1	chr21:46491647-46646478	1.79769e+308	0.471915	Protein Coding
ENST00000490780	ENSG00000156171	DRAM2	chr1:111659954-111727724	1.79769e+308	0.443661	Protein Coding		ENST00000539907	ENSG00000162551	ALPL	chr1:21835857-21904905	2.7149	0.9592	Protein Coding		ENST00000586918	ENSG00000004777	ARHGAP33	chr19:36265433-36279724	-1.79769e+308	0.466019	Protein Coding
ENST00000298649	ENSG00000156515	HK1	chr10:71029739-71161638	3.31635	0.711877	Protein Coding		ENST00000368737	ENSG00000163221	S100A12	chr1:153346183-153348125	2.22634	0.00565855	Protein Coding		ENST00000378557	ENSG00000005238	FAM214B	chr9:35104108-35116338	-2.07425	1	Protein Coding
ENST00000528275	ENSG00000156587	UBE2L6	chr11:57319128-57335757	2.03218	0.697798	Protein Coding		ENST00000481829	ENSG00000163568	AIM2	chr1:159032273-159116886	3.87468	0.913611	Protein Coding		ENST00000312678	ENSG00000006125	AP2B1	chr17:33901813-34053436	-1.79769e+308	0.212022	Protein Coding
ENST00000519124	ENSG00000156802	ATAD2	chr8:124332089-124428590	14.7644	0.954998	Protein Coding		ENST00000466529	ENSG00000163635	ATXN7	chr3:63850232-63989138	3.43005	0.983688	Protein Coding		ENST00000540548	ENSG00000007541	PIGQ	chr16:616994-634136	-3.48176	0.881921	Protein Coding
ENST00000287590	ENSG00000156966	B3GNT7	chr2:232260253-232265875	3.34371	0.00174107	Protein Coding		ENST00000295934	ENSG00000163666	HESX1	chr3:57231943-57260549	2.82355	0.224477	Protein Coding		ENST00000529550	ENSG00000008517	IL32	chr16:3115297-3137101	-2.12926	0.980754	Protein Coding
ENST00000287598	ENSG00000156970	BUB1B	chr15:40453223-40569688	2.8991	0.0403388	Protein Coding		ENST00000495160	ENSG00000163666	HESX1	chr3:57231943-57260549	2.92804	0.352275	Protein Coding		ENST00000587094	ENSG00000011304	PTBP1	chr19:797074-812327	-2.31038	0.997755	Protein Coding
ENST00000288207	ENSG00000157456	CCNB2	chr15:59397276-59425449	2.15572	0.0545656	Protein Coding		ENST00000507613	ENSG00000163683	SMIM14	chr4:39500374-39640710	1.79769e+308	0.457959	Protein Coding		ENST00000480907	ENSG00000013374	NUB1	chr7:151038784-151110440	-4.96209	0.988249	Protein Coding
ENST00000398905	ENSG00000157554	ERG	chr21:39751948-40033704	4.29689	0.0124516	Protein Coding		ENST00000452070	ENSG00000163703	CRELD1	chr3:9975505-9987097	3.42946	0.688261	Protein Coding		ENST00000539015	ENSG00000022267	FHL1	chrX:135229558-135293518	-3.59768	0.473143	Protein Coding
ENST00000453032	ENSG00000157554	ERG	chr21:39751948-40033704	4.1742	0.473361	Protein Coding		ENST00000465547	ENSG00000163754	GYG1	chr3:148709127-148745419	2.19354	0.98941	Protein Coding		ENST00000591092	ENSG00000031823	RANBP3	chr19:5916149-5978153	-11.2462	0.902705	Protein Coding
ENST00000417963	ENSG00000157601	MX1	chr21:42792230-42831141	2.69546	0.995633	Protein Coding		ENST00000479119	ENSG00000163754	GYG1	chr3:148709127-148745419	3.5016	0.955436	Protein Coding		ENST00000446940	ENSG00000055917	PUM2	chr2:20448451-20551995	-1.79769e+308	0.475594	Protein Coding
ENST00000468506	ENSG00000157601	MX1	chr21:42792230-42831141	2.65069	0.995472	Protein Coding		ENST00000541605	ENSG00000163803	PLB1	chr2:28680011-28887406	4.09108	1	Protein Coding		ENST00000546762	ENSG00000058272	PPP1R12A	chr12:79968758-80334448	-2.11236	0.944229	Protein Coding
ENST00000434817	ENSG00000157873	TNFRSF14	chr1:2481358-2496821	3.73583	0.993404	Protein Coding		ENST00000477794	ENSG00000163932	PRKCD	chr3:53190024-53226733	2.00492	0.964382	Protein Coding		ENST00000454432	ENSG00000062194	GPBP1	chr5:56469774-56560506	-10.8413	1	Protein Coding
ENST00000484262	ENSG00000157954	WIPI2	chr7:5229818-5273457	2.54709	0.903428	Protein Coding		ENST00000296326	ENSG00000163958	ZDHHC19	chr3:195924319-195938308	3.00563	0.196305	Protein Coding		ENST00000547116	ENSG00000064763	FAR2	chr12:29302035-29534122	-2.32786	0.8904	Protein Coding
ENST00000418686	ENSG00000158321	AUTS2	chr7:69063904-70258054	1.79769e+308	0.451731	Protein Coding		ENST00000460442	ENSG00000163958	ZDHHC19	chr3:195924319-195938308	3.29886	0.0540624	Protein Coding		ENST00000547411	ENSG00000064763	FAR2	chr12:29302035-29534122	-4.69158	0.814299	Protein Coding
ENST00000377777	ENSG00000158373	HIST1H2BD	chr6:26158348-26171577	2.1321	0.323765	Protein Coding		ENST00000497422	ENSG00000163958	ZDHHC19	chr3:195924319-195938308	2.15239	0.749314	Protein Coding		ENST00000552687	ENSG00000065357	DGKA	chr12:56295196-56347811	-1.79769e+308	0.45513	Protein Coding
ENST00000377727	ENSG00000158406	HIST1H4H	chr6:26281282-26285762	3.75226	1	Protein Coding		ENST00000515321	ENSG00000164253	WDR41	chr5:76506273-76916436	1.79769e+308	0.430155	Protein Coding		ENST00000557845	ENSG00000069869	NEDD4	chr15:56119119-56285944	-1.79769e+308	0.414404	Protein Coding
ENST00000413710	ENSG00000158411	MITD1	chr2:99613723-100106497	2.22484	0.989683	Protein Coding		ENST00000526886	ENSG00000164483	SAMD3	chr6:130334843-130686570	2.79213	0.962379	Protein Coding		ENST00000264785	ENSG00000071127	WDR1	chr4:10075962-10118573	-1.79769e+308	0.480829	Protein Coding
ENST00000470868	ENSG00000158417	EIF5B	chr2:99613723-100106497	1.79769e+308	0.488349	Protein Coding		ENST00000312037	ENSG00000164587	RPS14	chr5:149822752-149829319	2.74465	0.992113	Protein Coding		ENST00000461541	ENSG00000078589	P2RY10	chrX:78200828-78217451	-1.79769e+308	1	Protein Coding
ENST00000444131	ENSG00000158604	TMED4	chr7:44617492-44621886	2.75266	0.973929	Protein Coding		ENST00000297435	ENSG00000164821	DEFA4	chr8:6793343-6795860	2.20538	0.0118416	Protein Coding		ENST00000524203	ENSG00000078674	PCM1	chr8:17780348-17885478	-2.41198	0.982951	Protein Coding
ENST00000473679	ENSG00000158796	DEDD	chr1:161070345-161102478	2.11582	0.935125	Protein Coding		ENST00000488752	ENSG00000164897	TMUB1	chr7:150778166-150780633	1.79769e+308	0.405664	Protein Coding		ENST00000435136	ENSG00000087266	SH3BP2	chr4:2794749-2842825	-1.79769e+308	1	Protein Coding
ENST00000374640	ENSG00000159189	C1QC	chr1:22970122-22974603	3.68726	0.0202509	Protein Coding		ENST00000297564	ENSG00000164919	COX6C	chr8:100025493-100906290	1.79769e+308	0.487892	Protein Coding		ENST00000539513	ENSG00000088930	XRN2	chr20:21283941-21370463	-2.31862	0.659149	Protein Coding
ENST00000393366	ENSG00000159199	ATP5G1	chr17:46952221-47006418	2.39162	0.926698	Protein Coding		ENST00000374736	ENSG00000165029	ABCA1	chr9:107543282-107691173	2.18898	0.00551925	Protein Coding		ENST00000551914	ENSG00000089157	RPLP0	chr12:120634488-120639038	-1.79769e+308	0.492639	Protein Coding
ENST00000358356	ENSG00000159216	RUNX1	chr21:36160097-37376965	2.70223	0.761916	Protein Coding		ENST00000546309	ENSG00000165097	KDM1B	chr6:18155559-18224084	1.79769e+308	0.475731	Protein Coding		ENST00000494302	ENSG00000089820	ARHGAP4	chrX:153126968-153200676	-1.79769e+308	0.329097	Protein Coding
ENST00000563285	ENSG00000159461	AMFR	chr16:56395363-56459450	2.30164	0.946116	Protein Coding		ENST00000545017	ENSG00000165168	CYBB	chrX:37208527-38548169	3.36775	0.870861	Protein Coding		ENST00000537206	ENSG00000089820	ARHGAP4	chrX:153126968-153200676	-1.79769e+308	0.403511	Protein Coding
ENST00000514210	ENSG00000159692	CTBP1	chr4:1205235-1282079	2.18486	0.959305	Protein Coding		ENST00000298902	ENSG00000165949	IFI27	chr14:94571181-94583033	6.55605	0.00021274	Protein Coding		ENST00000597071	ENSG00000090006	LTBP4	chr19:41098788-41135725	-1.79769e+308	0.351099	Protein Coding
ENST00000514596	ENSG00000159692	CTBP1	chr4:1205235-1282079	5.92561	0.702286	Protein Coding		ENST00000444961	ENSG00000165949	IFI27	chr14:94571181-94583033	5.4653	0.66697	Protein Coding		ENST00000376619	ENSG00000094631	HDAC6	chrX:48659783-48683392	-2.4472	0.632758	Protein Coding
ENST00000477649	ENSG00000160131	VMA21	chrX:150564986-150577836	1.79769e+308	0.438158	Protein Coding		ENST00000448882	ENSG00000165949	IFI27	chr14:94571181-94583033	4.73699	0.90233	Protein Coding		ENST00000490442	ENSG00000096746	HNRNPH3	chr10:70042416-70167051	-1.79769e+308	0.377406	Protein Coding
ENST00000398078	ENSG00000160209	PDXK	chr21:45138974-45182188	2.8917	0.896286	Protein Coding		ENST00000553285	ENSG00000165949	IFI27	chr14:94571181-94583033	6.4289	0.433506	Protein Coding		ENST00000413636	ENSG00000099622	CIRBP	chr19:1259383-1274879	-2.5941	0.964263	Protein Coding
ENST00000372047	ENSG00000160271	RALGDS	chr9:135973106-136039332	6.53426	0.597999	Protein Coding		ENST00000554800	ENSG00000165949	IFI27	chr14:94571181-94583033	1.79769e+308	0.499738	Protein Coding		ENST00000585630	ENSG00000099622	CIRBP	chr19:1259383-1274879	-4.07561	0.987959	Protein Coding
ENST00000400274	ENSG00000160305	DIP2A	chr21:47878811-47989926	10.3857	0.775425	Protein Coding		ENST00000555121	ENSG00000165949	IFI27	chr14:94571181-94583033	5.50501	0.934333	Protein Coding		ENST00000487265	ENSG00000100100	PIK3IP1	chr22:31677578-31742218	-1.79769e+308	0.464228	Protein Coding
ENST00000588852	ENSG00000160633	SAFB	chr19:5587009-5668489	6.44268	1	Protein Coding		ENST00000555744	ENSG00000165949	IFI27	chr14:94571181-94583033	6.53446	0.919289	Protein Coding		ENST00000405548	ENSG00000100376	FAM118A	chr22:45704848-45737836	-12.7607	0.958375	Protein Coding
ENST00000368445	ENSG00000160691	SHC1	chr1:154929501-154946871	3.97196	0.740238	Protein Coding		ENST00000555819	ENSG00000165949	IFI27	chr14:94571181-94583033	8.01063	0.876884	Protein Coding		ENST00000405673	ENSG00000100376	FAM118A	chr22:45704848-45737836	-2.10771	0.366741	Protein Coding
ENST00000292494	ENSG00000160932	LY6E	chr8:144063154-144105249	2.10187	0.0547878	Protein Coding		ENST00000556544	ENSG00000165949	IFI27	chr14:94571181-94583033	6.75353	0.0643085	Protein Coding		ENST00000487732	ENSG00000100376	FAM118A	chr22:45704848-45737836	-2.77625	0.717853	Protein Coding
ENST00000429120	ENSG00000160932	LY6E	chr8:144063154-144105249	2.44766	0.164749	Protein Coding		ENST00000557035	ENSG00000165949	IFI27	chr14:94571181-94583033	1.79769e+308	0.495457	Protein Coding		ENST00000554256	ENSG00000100461	RBM23	chr14:23369853-23388393	-1.79769e+308	0.449672	Protein Coding
ENST00000520466	ENSG00000160932	LY6E	chr8:144063154-144105249	2.10016	0.974374	Protein Coding		ENST00000557098	ENSG00000165949	IFI27	chr14:94571181-94583033	5.40064	0.0441689	Protein Coding		ENST00000561406	ENSG00000100664	EIF5	chr14:103799880-103811362	-2.31497	0.99525	Protein Coding
ENST00000521003	ENSG00000160932	LY6E	chr8:144063154-144105249	2.66924	0.959403	Protein Coding		ENST00000557634	ENSG00000165949	IFI27	chr14:94571181-94583033	1.79769e+308	0.4939	Protein Coding		ENST00000217964	ENSG00000101849	TBL1X	chrX:9431334-9687780	-2.74655	0.657874	Protein Coding
ENST00000521182	ENSG00000160932	LY6E	chr8:144063154-144105249	2.42227	0.836362	Protein Coding		ENST00000557700	ENSG00000165949	IFI27	chr14:94571181-94583033	6.13525	0.935683	Protein Coding		ENST00000393712	ENSG00000102030	NAA10	chrX:153126968-153200676	-2.36429	0.986255	Protein Coding
ENST00000521699	ENSG00000160932	LY6E	chr8:144063154-144105249	2.73858	0.928166	Protein Coding		ENST00000314594	ENSG00000166024	R3HCC1L	chr10:99894386-100004654	2.18682	0.391564	Protein Coding		ENST00000567271	ENSG00000103024	NME3	chr16:1756183-1821731	-2.15986	0.986282	Protein Coding
ENST00000522024	ENSG00000160932	LY6E	chr8:144063154-144105249	1.79769e+308	0.49778	Protein Coding		ENST00000382809	ENSG00000166091	CMTM5	chr14:23846016-23848981	2.12431	0.970304	Protein Coding		ENST00000568088	ENSG00000103064	SLC7A6	chr16:68298432-68344849	-2.73418	0.99332	Protein Coding
ENST00000522971	ENSG00000160932	LY6E	chr8:144063154-144105249	3.16479	0.798946	Protein Coding		ENST00000558990	ENSG00000166128	RAB8B	chr15:63481667-63559981	2.75422	0.981335	Protein Coding		ENST00000405960	ENSG00000103148	NPRL3	chr16:127005-188859	-11.5004	0.864333	Protein Coding
ENST00000523847	ENSG00000160932	LY6E	chr8:144063154-144105249	2.92394	0.998758	Protein Coding		ENST00000527301	ENSG00000166439	RNF169	chr11:74459912-74660245	1.79769e+308	0.494584	Protein Coding		ENST00000526051	ENSG00000104518	GSDMD	chr8:144635376-144645232	-2.04404	0.971373	Protein Coding
ENST00000579877	ENSG00000161526	SAP30BP	chr17:73584138-73704142	2.08351	0.98432	Protein Coding		ENST00000382064	ENSG00000166527	CLEC4D	chr12:8662070-8674962	3.46189	0.653386	Protein Coding		ENST00000599791	ENSG00000104872	PIH1D1	chr19:49949554-49995565	-1.79769e+308	0.493379	Protein Coding
ENST00000293662	ENSG00000161835	GRASP	chr12:52400723-52409673	3.42715	0.0808909	Protein Coding		ENST00000558008	ENSG00000166803	KIAA0101	chr15:64457715-64679886	2.05844	0.857478	Protein Coding		ENST00000601638	ENSG00000104960	PTOV1	chr19:50321538-50364001	-1.79769e+308	0.371968	Protein Coding
ENST00000548505	ENSG00000161835	GRASP	chr12:52400723-52409673	3.7094	0.571216	Protein Coding		ENST00000559519	ENSG00000166803	KIAA0101	chr15:64457715-64679886	2.46366	0.803758	Protein Coding		ENST00000594583	ENSG00000105197	TIMM50	chr19:39971051-39984422	-2.02382	0.908523	Protein Coding
ENST00000550809	ENSG00000161835	GRASP	chr12:52400723-52409673	4.24408	0.723381	Protein Coding		ENST00000534340	ENSG00000166902	MRPL16	chr11:59573607-59578345	2.4876	0.925274	Protein Coding		ENST00000593503	ENSG00000105202	FBL	chr19:40325097-40337054	-3.28061	0.884911	Protein Coding
ENST00000552508	ENSG00000161835	GRASP	chr12:52400723-52409673	3.97278	0.50695	Protein Coding		ENST00000396650	ENSG00000166920	C15orf48	chr15:45722726-45878488	3.39721	0.456178	Protein Coding		ENST00000486368	ENSG00000105221	AKT2	chr19:40736223-40791443	-1.79769e+308	0.424441	Protein Coding
ENST00000552963	ENSG00000161835	GRASP	chr12:52400723-52409673	2.80713	0.498156	Protein Coding		ENST00000567110	ENSG00000167005	NUDT21	chr16:56463044-56554195	2.13437	0.887425	Protein Coding		ENST00000599464	ENSG00000105287	PRKD2	chr19:47150868-47220384	-1.79769e+308	0.439949	Protein Coding
ENST00000585024	ENSG00000161960	EIF4A1	chr17:7465191-7536700	2.0662	0.985531	Protein Coding		ENST00000404885	ENSG00000167065	DUSP18	chr22:31031638-31065003	1.79769e+308	0.36284	Protein Coding		ENST00000595018	ENSG00000105323	HNRNPUL1	chr19:41768400-41930910	-3.02898	0.923576	Protein Coding
ENST00000398802	ENSG00000162241	SLC25A45	chr11:65134908-65151172	3.07981	0.667252	Protein Coding		ENST00000609374	ENSG00000167110	GOLGA2	chr9:131018107-131051269	2.43413	1	Protein Coding		ENST00000594182	ENSG00000105373	GLTSCR2	chr19:48248778-48272097	-1.79769e+308	0.460656	Protein Coding
ENST00000607628	ENSG00000162290	DCP1A	chr3:53317446-53381654	12.8694	0.867628	Protein Coding		ENST00000585705	ENSG00000167434	CA4	chr17:58227296-58248260	2.38275	0.814254	Protein Coding		ENST00000597960	ENSG00000105701	FKBP8	chr19:18642422-18654887	-1.79769e+308	0.421532	Protein Coding
ENST00000465376	ENSG00000162434	JAK1	chr1:65210777-65432187	3.20412	0.955289	Protein Coding		ENST00000606253	ENSG00000167604	NFKBID	chr19:36378554-36393205	2.10574	0.638998	Protein Coding		ENST00000448959	ENSG00000106066	CPVL	chr7:29019582-29603286	-1.79769e+308	0.379794	Protein Coding
ENST00000378543	ENSG00000162585	C1orf86	chr1:1981908-2152177	2.34052	0.968195	Protein Coding		ENST00000535140	ENSG00000167770	OTUB1	chr11:63742078-63933578	2.12325	0.962552	Protein Coding		ENST00000424598	ENSG00000106638	TBL2	chr7:72983261-72993121	-2.02499	0.482967	Protein Coding
ENST00000391827	ENSG00000162711	NLRP3	chr1:247579457-247612410	2.56172	0.702118	Protein Coding		ENST00000415352	ENSG00000167792	NDUFV1	chr11:67374322-67380006	3.18747	0.516663	Protein Coding		ENST00000373156	ENSG00000106992	AK1	chr9:130628758-130667687	-2.4778	0.835876	Protein Coding
ENST00000483628	ENSG00000163486	SRGAP2	chr1:206516199-206637783	2.55756	0.861139	Protein Coding		ENST00000301634	ENSG00000167900	TK1	chr17:76170159-76183314	2.84711	0.0600468	Protein Coding		ENST00000480006	ENSG00000107771	CCSER2	chr10:86088341-86278273	-2.49147	0.968471	Protein Coding
ENST00000295908	ENSG00000163644	PPM1K	chr4:89178771-89205921	4.38066	0.947175	Protein Coding		ENST00000571041	ENSG00000167978	SRRM2	chr16:2787076-2827298	2.39545	0.998668	Protein Coding		ENST00000509335	ENSG00000108848	LUC7L3	chr17:48796904-48833574	-2.55716	0.984805	Protein Coding
ENST00000295927	ENSG00000163661	PTX3	chr3:156893011-157251408	2.95341	0.00324798	Protein Coding		ENST00000536981	ENSG00000168003	SLC3A2	chr11:62623517-62656352	3.76273	0.163047	Protein Coding		ENST00000588374	ENSG00000108883	EFTUD2	chr17:42923720-42994305	-4.06385	0.833786	Protein Coding
ENST00000416658	ENSG00000163681	SLMAP	chr3:57741176-57914895	1.79769e+308	0.402826	Protein Coding		ENST00000301887	ENSG00000168062	BATF2	chr11:64755414-64764517	2.23807	0.0234574	Protein Coding		ENST00000543791	ENSG00000110011	DNAJC4	chr11:63974149-64001824	-1.79769e+308	0.487006	Protein Coding
ENST00000507613	ENSG00000163683	SMIM14	chr4:39500374-39640710	1.79769e+308	0.4593	Protein Coding		ENST00000373709	ENSG00000168528	SERINC2	chr1:31882411-31907525	2.46198	0.0289206	Protein Coding		ENST00000474253	ENSG00000111669	TPI1	chr12:6976282-7032861	-2.93159	0.934093	Protein Coding
ENST00000514014	ENSG00000163694	RBM47	chr4:40425271-40632892	2.62747	0.837642	Protein Coding		ENST00000578944	ENSG00000168961	LGALS9	chr17:25783669-25976586	2.01918	0.960377	Protein Coding		ENST00000537543	ENSG00000111817	DSE	chr6:116575335-116762424	-2.85775	0.856958	Protein Coding
ENST00000452070	ENSG00000163703	CRELD1	chr3:9975505-9987097	3.73906	0.660448	Protein Coding		ENST00000503156	ENSG00000169026	MFSD7	chr4:666224-683230	2.75178	0.710678	Protein Coding		ENST00000367054	ENSG00000112096	SOD2	chr6:160090088-160210781	-2.32935	0.995252	Protein Coding
ENST00000296026	ENSG00000163734	CXCL3	chr4:74902305-74904524	4.30846	0.0202566	Protein Coding		ENST00000351487	ENSG00000169062	UPF3A	chr13:115047058-115071283	3.36353	0.426767	Protein Coding		ENST00000230402	ENSG00000112640	PPP2R5D	chr6:42952236-42981706	-10.3033	0.800399	Protein Coding
ENST00000502974	ENSG00000163734	CXCL3	chr4:74902305-74904524	2.96933	0.885875	Protein Coding		ENST00000302759	ENSG00000169679	BUB1	chr2:111395274-111435691	2.11987	0.0475011	Protein Coding		ENST00000460985	ENSG00000112695	COX7A2	chr6:75947390-75960039	-2.62244	0.781771	Protein Coding
ENST00000541605	ENSG00000163803	PLB1	chr2:28680011-28887406	2.80287	1	Protein Coding		ENST00000306061	ENSG00000169715	MT1E	chr16:56659386-56661024	3.10362	0.0344925	Protein Coding		ENST00000492396	ENSG00000114209	PDCD10	chr3:167401085-167452727	-1.79769e+308	0.265651	Protein Coding
ENST00000487660	ENSG00000163931	TKT	chr3:53258722-53290068	1.79769e+308	0.49782	Protein Coding		ENST00000344908	ENSG00000169967	MAP3K2	chr2:128056305-128146041	1.79769e+308	0.380434	Protein Coding		ENST00000442208	ENSG00000115085	ZAP70	chr2:98330022-98356325	-3.4837	1	Protein Coding
ENST00000460442	ENSG00000163958	ZDHHC19	chr3:195924319-195938308	2.12196	0.268564	Protein Coding		ENST00000412887	ENSG00000170248	PDCD6IP	chr3:33839843-33911194	2.0329	0.97337	Protein Coding		ENST00000494862	ENSG00000115677	HDLBP	chr2:242166678-242293442	-3.07891	0.999112	Protein Coding
ENST00000576243	ENSG00000164047	CAMP	chr3:48264836-48266981	3.26836	1	Protein Coding		ENST00000484478	ENSG00000170248	PDCD6IP	chr3:33839843-33911194	2.58188	0.982617	Protein Coding		ENST00000491715	ENSG00000115685	PPP1R7	chr2:242045513-242123067	-2.65674	0.964831	Protein Coding
ENST00000296503	ENSG00000164104	HMGB2	chr4:174252845-174256276	2.46737	0.552527	Protein Coding		ENST00000396628	ENSG00000170291	ELP5	chr17:7143332-7167302	2.17414	0.981264	Protein Coding		ENST00000407246	ENSG00000116171	SCP2	chr1:53392900-53517375	-2.17052	0.816156	Protein Coding
ENST00000513356	ENSG00000164346	NSA2	chr5:73923233-74072737	2.31356	0.941904	Protein Coding		ENST00000574255	ENSG00000170291	ELP5	chr17:7143332-7167302	1.79769e+308	0.496672	Protein Coding		ENST00000369939	ENSG00000116299	KIAA1324	chr1:109648572-109749401	-2.10429	0.00728361	Protein Coding
ENST00000502865	ENSG00000164466	SFXN1	chr5:174904064-174956745	2.89674	1	Protein Coding		ENST00000395284	ENSG00000170312	CDK1	chr10:62538088-62554610	2.23347	0.0386314	Protein Coding		ENST00000457623	ENSG00000116299	KIAA1324	chr1:109648572-109749401	-2.47137	0.405836	Protein Coding
ENST00000526886	ENSG00000164483	SAMD3	chr6:130334843-130686570	2.83695	0.961704	Protein Coding		ENST00000556969	ENSG00000170348	TMED10	chr14:75548821-75643334	2.17248	0.963552	Protein Coding		ENST00000527996	ENSG00000116299	KIAA1324	chr1:109648572-109749401	-2.42174	0.335733	Protein Coding
ENST00000312037	ENSG00000164587	RPS14	chr5:149822752-149829319	2.93774	0.991572	Protein Coding		ENST00000302125	ENSG00000170476	MZB1	chr5:138723168-138725770	2.0667	0.0303313	Protein Coding		ENST00000529753	ENSG00000116299	KIAA1324	chr1:109648572-109749401	-2.29432	0.27016	Protein Coding
ENST00000359534	ENSG00000164626	KCNK5	chr6:39156748-39197226	2.76	0.0164365	Protein Coding		ENST00000475881	ENSG00000170525	PFKFB3	chr10:6186880-6277495	2.81305	0.982076	Protein Coding		ENST00000460795	ENSG00000116754	SRSF11	chr1:70671364-70718735	-2.46997	0.981584	Protein Coding
ENST00000297435	ENSG00000164821	DEFA4	chr8:6793343-6795860	3.76827	0.000279891	Protein Coding		ENST00000506190	ENSG00000170571	EMB	chr5:49692025-49739082	2.79701	0.946382	Protein Coding		ENST00000489444	ENSG00000117226	GBP3	chr1:89472348-89488577	-1.79769e+308	0.00525543	Protein Coding
ENST00000483953	ENSG00000164896	FASTK	chr7:150773710-150777953	2.34274	0.751599	Protein Coding		ENST00000251390	ENSG00000170866	LILRA3	chr19:54799853-54809952	2.68891	0.00275396	Protein Coding		ENST00000473900	ENSG00000117691	NENF	chr1:212606228-212619714	-2.52586	0.481273	Protein Coding
ENST00000488752	ENSG00000164897	TMUB1	chr7:150778166-150780633	1.79769e+308	0.349836	Protein Coding		ENST00000391744	ENSG00000170866	LILRA3	chr19:54799853-54809952	2.2572	0.222893	Protein Coding		ENST00000429498	ENSG00000118197	DDX59	chr1:200593023-200663378	-2.15483	0.915641	Protein Coding
ENST00000379089	ENSG00000164970	FAM219A	chr9:34398181-34520982	12.9305	0.88525	Protein Coding		ENST00000391745	ENSG00000170866	LILRA3	chr19:54799853-54809952	2.74928	0.662935	Protein Coding		ENST00000380746	ENSG00000119772	DNMT3A	chr2:25455844-25565459	-2.26063	0.557214	Protein Coding
ENST00000545017	ENSG00000165168	CYBB	chrX:37208527-38548169	3.26253	0.889574	Protein Coding		ENST00000523587	ENSG00000170873	MTSS1	chr8:125500725-125740730	1.79769e+308	0.403943	Protein Coding		ENST00000489516	ENSG00000119866	BCL11A	chr2:60678301-60780702	-2.20888	0.634513	Protein Coding
ENST00000536272	ENSG00000165185	KIAA1958	chr9:115142216-115431677	2.3613	0.651325	Protein Coding		ENST00000596544	ENSG00000170956	CEACAM3	chr19:42300368-42315591	2.79761	0.909056	Protein Coding		ENST00000361248	ENSG00000119950	MXI1	chr10:111967362-112047123	-10.8663	0.845377	Protein Coding
ENST00000319836	ENSG00000165406	2015-03-08	chr10:45950034-46090354	2.83961	0.846529	Protein Coding		ENST00000582781	ENSG00000171475	WIPF2	chr17:38375555-38440388	2.00074	0.729732	Protein Coding		ENST00000574590	ENSG00000120071	KANSL1	chr17:44107281-44302733	-4.10331	0.910176	Protein Coding
ENST00000498394	ENSG00000165637	VDAC2	chr10:76969911-76991206	2.27867	1	Protein Coding		ENST00000304567	ENSG00000171848	RRM2	chr2:10262454-10271545	2.20266	1	Protein Coding		ENST00000527116	ENSG00000120451	SNX19	chr11:130745330-130786404	-2.31576	0.718839	Protein Coding
ENST00000298902	ENSG00000165949	IFI27	chr14:94571181-94583033	6.343	7.94143e-05	Protein Coding		ENST00000485717	ENSG00000171848	RRM2	chr2:10262454-10271545	2.10024	0.66502	Protein Coding		ENST00000436754	ENSG00000120913	PDLIM2	chr8:22435791-22461663	-1.79769e+308	0.406679	Protein Coding
ENST00000444961	ENSG00000165949	IFI27	chr14:94571181-94583033	6.65563	0.189187	Protein Coding		ENST00000491447	ENSG00000171848	RRM2	chr2:10262454-10271545	2.27096	0.705963	Protein Coding		ENST00000443561	ENSG00000120913	PDLIM2	chr8:22435791-22461663	-1.79769e+308	0.424264	Protein Coding
ENST00000448882	ENSG00000165949	IFI27	chr14:94571181-94583033	6.35106	0.583818	Protein Coding		ENST00000233997	ENSG00000172232	AZU1	chr19:825096-832017	2.16425	0.0494857	Protein Coding		ENST00000572560	ENSG00000121057	AKAP1	chr17:55162452-55198710	-2.83247	0.715534	Protein Coding
ENST00000553285	ENSG00000165949	IFI27	chr14:94571181-94583033	5.63508	0.592864	Protein Coding		ENST00000592205	ENSG00000172232	AZU1	chr19:825096-832017	2.11599	0.305258	Protein Coding		ENST00000401626	ENSG00000122085	MTERFD2	chr2:241938254-242041747	-2.89434	0.954977	Protein Coding
ENST00000554800	ENSG00000165949	IFI27	chr14:94571181-94583033	1.79769e+308	0.496623	Protein Coding		ENST00000476510	ENSG00000172432	GTPBP2	chr6:43543886-43596899	2.81627	0.195382	Protein Coding		ENST00000576247	ENSG00000122299	ZC3H7A	chr16:11844441-11891123	-3.20767	0.994805	Protein Coding
ENST00000555121	ENSG00000165949	IFI27	chr14:94571181-94583033	5.45213	0.923026	Protein Coding		ENST00000508869	ENSG00000172765	TMCC1	chr3:129366634-129612419	1.79769e+308	0.485306	Protein Coding		ENST00000551574	ENSG00000123329	ARHGAP9	chr12:57853917-57914300	-4.0548	0.991374	Protein Coding
ENST00000555744	ENSG00000165949	IFI27	chr14:94571181-94583033	5.64761	0.95001	Protein Coding		ENST00000568671	ENSG00000172775	FAM192A	chr16:57186377-57220028	2.12125	0.978831	Protein Coding		ENST00000368876	ENSG00000123505	AMD1	chr6:111195972-111216916	-1.79769e+308	0.126083	Protein Coding
ENST00000555819	ENSG00000165949	IFI27	chr14:94571181-94583033	8.02592	0.827954	Protein Coding		ENST00000393308	ENSG00000172780	RAB43	chr3:128806411-128880136	2.92194	0.225802	Protein Coding		ENST00000422154	ENSG00000123562	MORF4L2	chrX:102930423-102946700	-2.45622	0.579713	Protein Coding
ENST00000556544	ENSG00000165949	IFI27	chr14:94571181-94583033	6.73185	0.0288639	Protein Coding		ENST00000533698	ENSG00000172922	RNASEH2C	chr11:65479466-65488418	2.20353	0.934858	Protein Coding		ENST00000441143	ENSG00000123636	BAZ2B	chr2:160175489-160473593	-1.79769e+308	1	Protein Coding
ENST00000557035	ENSG00000165949	IFI27	chr14:94571181-94583033	1.79769e+308	0.49631	Protein Coding		ENST00000331428	ENSG00000172967	XKR3	chr22:17264301-17302589	2.92258	0.0344751	Protein Coding		ENST00000580099	ENSG00000125457	MIF4GD	chr17:73232693-73267308	-2.1017	0.999239	Protein Coding
ENST00000557098	ENSG00000165949	IFI27	chr14:94571181-94583033	6.81565	1.15952e-05	Protein Coding		ENST00000509906	ENSG00000173083	HPSE	chr4:84213613-84256306	2.731	0.818081	Protein Coding		ENST00000417353	ENSG00000125740	FOSB	chr19:45882891-45982086	-2.13592	0.343415	Protein Coding
ENST00000557634	ENSG00000165949	IFI27	chr14:94571181-94583033	1.79769e+308	0.49201	Protein Coding		ENST00000471704	ENSG00000173163	COMMD1	chr2:62095223-62374382	2.30511	0.904764	Protein Coding		ENST00000462080	ENSG00000125772	GPCPD1	chr20:5525084-5591672	-2.38944	0.990572	Protein Coding
ENST00000557700	ENSG00000165949	IFI27	chr14:94571181-94583033	5.33804	0.956674	Protein Coding		ENST00000475640	ENSG00000173193	PARP14	chr3:122399464-122449687	2.54451	0.985504	Protein Coding		ENST00000496172	ENSG00000125991	ERGIC3	chr20:34129769-34145405	-4.68564	0.992764	Protein Coding
ENST00000314594	ENSG00000166024	R3HCC1L	chr10:99894386-100004654	2.09182	0.428059	Protein Coding		ENST00000530380	ENSG00000173338	KCNK7	chr11:65360325-65363467	2.16052	0.882006	Protein Coding		ENST00000538171	ENSG00000126602	TRAP1	chr16:3661728-3767598	-10.2714	0.85724	Protein Coding
ENST00000382809	ENSG00000166091	CMTM5	chr14:23846016-23848981	3.10641	0.955976	Protein Coding		ENST00000308388	ENSG00000173540	GMPPB	chr3:49711434-49761384	3.04135	0.859998	Protein Coding		ENST00000377005	ENSG00000126759	CFP	chrX:47483611-47489704	-8.96527	0.901048	Protein Coding
ENST00000558990	ENSG00000166128	RAB8B	chr15:63481667-63559981	2.76427	0.977878	Protein Coding		ENST00000409510	ENSG00000173559	NABP1	chr2:192542793-192561385	2.40428	0.978734	Protein Coding		ENST00000599021	ENSG00000126934	MAP2K2	chr19:4090318-4124126	-2.11424	0.998647	Protein Coding
ENST00000550389	ENSG00000166225	FRS2	chr12:69864128-69973562	2.78925	0.24268	Protein Coding		ENST00000558488	ENSG00000173821	RNF213	chr17:78234664-78411886	2.45106	0.997923	Protein Coding		ENST00000525769	ENSG00000127054	CPSF3L	chr1:1227755-1260071	-3.44836	0.993658	Protein Coding
ENST00000527301	ENSG00000166439	RNF169	chr11:74459912-74660245	1.79769e+308	0.488008	Protein Coding		ENST00000573919	ENSG00000173821	RNF213	chr17:78234664-78411886	2.55772	0.997598	Protein Coding		ENST00000398989	ENSG00000127824	TUBA4A	chr2:220094478-220142892	-1.79769e+308	0.47802	Protein Coding
ENST00000428963	ENSG00000166451	CENPN	chr16:81009697-81069364	3.28208	0.836639	Protein Coding		ENST00000508562	ENSG00000174227	PIGG	chr4:492988-533985	1.79769e+308	0.470104	Protein Coding		ENST00000397293	ENSG00000128284	APOL3	chr22:36536371-36562225	-11.5772	0.915462	Protein Coding
ENST00000303887	ENSG00000166508	MCM7	chr7:99690350-99726118	2.92182	0.395741	Protein Coding		ENST00000503892	ENSG00000174695	TMEM167A	chr5:82348664-82649606	2.48827	0.860668	Protein Coding		ENST00000249375	ENSG00000128604	IRF5	chr7:128577665-128590089	-1.79769e+308	0.118536	Protein Coding
ENST00000382064	ENSG00000166527	CLEC4D	chr12:8662070-8674962	3.16173	0.723393	Protein Coding		ENST00000504757	ENSG00000174780	SRP72	chr4:57333080-57369839	2.55271	0.912451	Protein Coding		ENST00000543682	ENSG00000129347	KRI1	chr19:10654570-10676713	-3.17694	0.948913	Protein Coding
ENST00000531800	ENSG00000166575	TMEM135	chr11:86748885-87035401	2.23493	1	Protein Coding		ENST00000566413	ENSG00000174943	KCTD13	chr16:29911695-29940254	3.42454	0.921331	Protein Coding		ENST00000426951	ENSG00000131051	RBM39	chr20:34291530-34330234	-1.79769e+308	0.446295	Protein Coding
ENST00000563490	ENSG00000166595	FAM96B	chr16:66965958-66968326	2.06541	0.729165	Protein Coding		ENST00000572992	ENSG00000175643	RMI2	chr16:11343475-11445619	3.1762	0.240013	Protein Coding		ENST00000455343	ENSG00000131051	RBM39	chr20:34291530-34330234	-3.78069	0.99798	Protein Coding
ENST00000300022	ENSG00000166793	YPEL4	chr11:57405496-57429340	2.20417	0.439171	Protein Coding		ENST00000430676	ENSG00000176623	RMDN1	chr8:87345502-87777251	1.79769e+308	0.421324	Protein Coding		ENST00000461283	ENSG00000131051	RBM39	chr20:34291530-34330234	-3.50641	0.833063	Protein Coding
ENST00000559950	ENSG00000166797	FAM96A	chr15:64364757-64386217	2.1918	0.931507	Protein Coding		ENST00000323274	ENSG00000176890	TYMS	chr18:596987-712676	2.20534	0.302279	Protein Coding		ENST00000417287	ENSG00000131236	CAP1	chr1:40505904-40538321	-1.79769e+308	0.435793	Protein Coding
ENST00000380258	ENSG00000166803	KIAA0101	chr15:64457715-64679886	2.15728	0.855259	Protein Coding		ENST00000321535	ENSG00000177294	FBXO39	chr17:6679541-6735080	2.71563	0.0369452	Protein Coding		ENST00000595139	ENSG00000132002	DNAJB1	chr19:14625581-14676792	-2.4582	0.957611	Protein Coding
ENST00000558008	ENSG00000166803	KIAA0101	chr15:64457715-64679886	2.58411	0.808617	Protein Coding		ENST00000439952	ENSG00000177409	SAMD9L	chr7:92759367-92777682	2.52374	0.996917	Protein Coding		ENST00000577334	ENSG00000132199	ENOSF1	chr18:596987-712676	-2.33661	1	Protein Coding
ENST00000559519	ENSG00000166803	KIAA0101	chr15:64457715-64679886	2.52146	0.804959	Protein Coding		ENST00000536770	ENSG00000177628	GBA	chr1:155204242-155214490	2.37947	0.519373	Protein Coding		ENST00000570780	ENSG00000132522	GPS2	chr17:7210317-7232712	-6.66901	1	Protein Coding
ENST00000396650	ENSG00000166920	C15orf48	chr15:45722726-45878488	3.64937	0.437302	Protein Coding		ENST00000491346	ENSG00000177674	AGTRAP	chr1:11796140-11814859	2.10135	0.907216	Protein Coding		ENST00000379160	ENSG00000132646	PCNA	chr20:5095598-5107272	-2.24001	0.823732	Protein Coding
ENST00000469684	ENSG00000167004	PDIA3	chr15:44019115-44095241	2.67067	0.993324	Protein Coding		ENST00000372522	ENSG00000177868	CCDC23	chr1:43272722-43312093	1.79769e+308	0.440256	Protein Coding		ENST00000456914	ENSG00000132781	MUTYH	chr1:45794834-45956872	-2.02197	0.78635	Protein Coding
ENST00000567110	ENSG00000167005	NUDT21	chr16:56463044-56554195	2.32143	0.878705	Protein Coding		ENST00000462266	ENSG00000177885	GRB2	chr17:73314156-73401790	4.38666	0.963191	Protein Coding		ENST00000411544	ENSG00000132824	SERINC3	chr20:43124861-43150750	-1.79769e+308	0.436233	Protein Coding
ENST00000609374	ENSG00000167110	GOLGA2	chr9:131018107-131051269	2.31881	1	Protein Coding		ENST00000582582	ENSG00000177885	GRB2	chr17:73314156-73401790	2.23352	0.877287	Protein Coding		ENST00000358024	ENSG00000133069	TMCC2	chr1:205197303-205242471	-2.46458	0.344962	Protein Coding
ENST00000301019	ENSG00000167513	CDT1	chr16:88869620-88875666	2.72385	0.0159087	Protein Coding		ENST00000540782	ENSG00000177981	ASB8	chr12:48541570-48574996	2.53761	0.91978	Protein Coding		ENST00000433172	ENSG00000134198	TSPAN2	chr1:115590631-115632121	-2.06596	0.955254	Protein Coding
ENST00000562747	ENSG00000167513	CDT1	chr16:88869620-88875666	2.27147	0.619394	Protein Coding		ENST00000428989	ENSG00000177989	ODF3B	chr22:50961996-50971009	2.98631	1	Protein Coding		ENST00000484826	ENSG00000134330	IAH1	chr2:9613786-9695921	-1.79769e+308	1	Protein Coding
ENST00000391742	ENSG00000167613	LAIR1	chr19:54865361-54882165	2.36958	0.257478	Protein Coding		ENST00000461625	ENSG00000178694	NSUN3	chr3:93698982-93847389	2.78558	0.907301	Protein Coding		ENST00000588661	ENSG00000134440	NARS	chr18:55267887-55289445	-3.35072	0.952955	Protein Coding
ENST00000301202	ENSG00000167618	LAIR2	chr19:55009099-55021897	2.06361	0.253633	Protein Coding		ENST00000525513	ENSG00000178719	GRINA	chr8:145051320-145101933	2.2224	0.97545	Protein Coding		ENST00000548673	ENSG00000135127	CCDC64	chr12:120427672-120532298	-1.79769e+308	1	Protein Coding
ENST00000351841	ENSG00000167618	LAIR2	chr19:55009099-55021897	2.13812	0.279685	Protein Coding		ENST00000533044	ENSG00000178719	GRINA	chr8:145051320-145101933	2.2428	0.950039	Protein Coding		ENST00000453144	ENSG00000135241	PNPLA8	chr7:108110865-108215294	-2.18691	0.722781	Protein Coding
ENST00000391812	ENSG00000167747	C19orf48	chr19:51300960-51308186	2.84754	0.271843	Protein Coding		ENST00000527993	ENSG00000178814	OPLAH	chr8:145104029-145118735	2.49005	0.776677	Protein Coding		ENST00000411482	ENSG00000135363	LMO2	chr11:33880121-33913836	-2.03372	0.700483	Protein Coding
ENST00000539137	ENSG00000167881	SRP68	chr17:74035183-74117657	1.79769e+308	0.450093	Protein Coding		ENST00000531027	ENSG00000178814	OPLAH	chr8:145104029-145118735	4.14694	0.772247	Protein Coding		ENST00000464949	ENSG00000135940	COX5B	chr2:98262502-98264846	-2.08654	0.927695	Protein Coding
ENST00000301634	ENSG00000167900	TK1	chr17:76170159-76183314	3.64575	0.0185797	Protein Coding		ENST00000534424	ENSG00000178814	OPLAH	chr8:145104029-145118735	3.60595	0.000299483	Protein Coding		ENST00000405202	ENSG00000136261	BZW2	chr7:16685755-16759523	-3.22901	0.815547	Protein Coding
ENST00000540784	ENSG00000167986	DDB1	chr11:61066922-61136981	4.25649	0.986149	Protein Coding		ENST00000579444	ENSG00000178927	C17orf62	chr17:80347098-80408705	4.46804	1	Protein Coding		ENST00000476587	ENSG00000136521	NDUFB5	chr3:179322477-179345435	-2.2465	1	Protein Coding
ENST00000536981	ENSG00000168003	SLC3A2	chr11:62623517-62656352	2.17313	0.484372	Protein Coding		ENST00000580560	ENSG00000178927	C17orf62	chr17:80347098-80408705	2.11934	0.993536	Protein Coding		ENST00000462061	ENSG00000137845	ADAM10	chr15:58887402-59042177	-1.79769e+308	0.438231	Protein Coding
ENST00000373709	ENSG00000168528	SERINC2	chr1:31882411-31907525	2.47587	0.0217395	Protein Coding		ENST00000536336	ENSG00000179119	SPTY2D1	chr11:18621333-18656338	2.20775	0.768163	Protein Coding		ENST00000370826	ENSG00000137955	RABGGTB	chr1:76190035-76260764	-3.68367	0.987894	Protein Coding
ENST00000503156	ENSG00000169026	MFSD7	chr4:666224-683230	2.15489	0.795403	Protein Coding		ENST00000527744	ENSG00000179950	PUF60	chr8:144898513-144912029	2.5668	0.910728	Protein Coding		ENST00000450524	ENSG00000138031	ADCY3	chr2:25012602-25142708	-1.79769e+308	0.346181	Protein Coding
ENST00000351487	ENSG00000169062	UPF3A	chr13:115047058-115071283	3.07917	0.485323	Protein Coding		ENST00000568434	ENSG00000179958	DCTPP1	chr16:30418617-30441396	2.18344	0.779893	Protein Coding		ENST00000260638	ENSG00000138069	RAB1A	chr2:65283499-65357240	-1.79769e+308	0.344623	Protein Coding
ENST00000304639	ENSG00000169397	RNASE3	chr14:21359557-21360507	2.47192	0.0131989	Protein Coding		ENST00000438693	ENSG00000180061	TMEM150B	chr19:55824168-55845416	1.79769e+308	0.224405	Protein Coding		ENST00000434234	ENSG00000138081	FBXO11	chr2:47922668-48134949	-2.5477	0.976448	Protein Coding
ENST00000522911	ENSG00000169439	SDC2	chr8:97505578-97624000	2.06207	0.685026	Protein Coding		ENST00000312917	ENSG00000180316	PNPLA1	chr6:36210979-36276372	2.84763	0.355855	Protein Coding		ENST00000509428	ENSG00000138795	LEF1	chr4:108968700-109177992	-2.83777	0.927161	Protein Coding
ENST00000302759	ENSG00000169679	BUB1	chr2:111395274-111435691	2.29729	0.0366946	Protein Coding		ENST00000399289	ENSG00000180509	KCNE1	chr21:35818987-35884573	2.08213	0.302993	Protein Coding		ENST00000510717	ENSG00000138795	LEF1	chr4:108968700-109177992	-2.21894	0.660784	Protein Coding
ENST00000579410	ENSG00000169710	FASN	chr17:80036213-80056208	2.83152	0.957687	Protein Coding		ENST00000377791	ENSG00000180573	HIST1H2AC	chr6:26124372-26139344	5.2068	1	Protein Coding		ENST00000512407	ENSG00000138795	LEF1	chr4:108968700-109177992	-2.05332	0.941023	Protein Coding
ENST00000584610	ENSG00000169710	FASN	chr17:80036213-80056208	2.01899	0.853799	Protein Coding		ENST00000595985	ENSG00000181029	TRAPPC5	chr19:7741513-7747744	2.2681	0.451511	Protein Coding		ENST00000523694	ENSG00000138814	PPP3CA	chr4:101944565-102270040	-6.34594	1	Protein Coding
ENST00000306061	ENSG00000169715	MT1E	chr16:56659386-56661024	3.61657	0.00968806	Protein Coding		ENST00000505863	ENSG00000181381	DDX60L	chr4:169277885-169931426	2.4953	0.943264	Protein Coding		ENST00000538970	ENSG00000139190	VAMP1	chr12:6548166-6580153	-2.25762	1	Protein Coding
ENST00000578907	ENSG00000169718	DUS1L	chr17:80015381-80023763	2.2347	0.754882	Protein Coding		ENST00000534994	ENSG00000182149	IST1	chr16:71879893-71962913	1.79769e+308	0.463247	Protein Coding		ENST00000326335	ENSG00000139842	CUL4A	chr13:113831890-113919399	-2.23766	0.644767	Protein Coding
ENST00000580141	ENSG00000169727	GPS1	chr17:80005777-80015346	2.07276	0.913226	Protein Coding		ENST00000456762	ENSG00000182196	ARL6IP4	chr12:123405497-123467456	1.79769e+308	0.467221	Protein Coding		ENST00000558761	ENSG00000140287	HDC	chr15:50534143-50558223	-2.24204	0.328145	Protein Coding
ENST00000580750	ENSG00000169738	DCXR	chr17:79993011-79995608	2.89122	0.619046	Protein Coding		ENST00000487051	ENSG00000182220	ATP6AP2	chrX:40440145-40465889	1.79769e+308	0.494347	Protein Coding		ENST00000559683	ENSG00000140287	HDC	chr15:50534143-50558223	-3.77686	0.438536	Protein Coding
ENST00000582613	ENSG00000169738	DCXR	chr17:79993011-79995608	2.51969	0.699554	Protein Coding		ENST00000481665	ENSG00000182511	FES	chr15:91426924-91439006	1.79769e+308	0.473445	Protein Coding		ENST00000559816	ENSG00000140287	HDC	chr15:50534143-50558223	-2.295	0.0360022	Protein Coding
ENST00000569954	ENSG00000169877	AHSP	chr16:31539184-31540124	2.02973	0.744296	Protein Coding		ENST00000333611	ENSG00000182541	LIMK2	chr22:31608224-31676066	4.24169	0.792161	Protein Coding		ENST00000560569	ENSG00000140395	WDR61	chr15:78542843-78592136	-2.86153	0.877807	Protein Coding
ENST00000469714	ENSG00000169891	REPS2	chrX:16964813-17171395	1.79769e+308	0.459905	Protein Coding		ENST00000354446	ENSG00000182923	CEP63	chr3:134196547-134293859	2.18991	0.716948	Protein Coding		ENST00000564570	ENSG00000140400	MAN2C1	chr15:75648132-75748183	-2.73997	0.978061	Protein Coding
ENST00000344908	ENSG00000169967	MAP3K2	chr2:128056305-128146041	1.79769e+308	0.379194	Protein Coding		ENST00000399949	ENSG00000182957	SPATA13	chr13:24553838-24896673	2.25069	0.586534	Protein Coding		ENST00000564803	ENSG00000140968	IRF8	chr16:85932408-85956215	-2.07877	0.896396	Protein Coding
ENST00000574255	ENSG00000170291	ELP5	chr17:7143332-7167302	1.79769e+308	0.495241	Protein Coding		ENST00000333598	ENSG00000183019	C19orf59	chr19:7741513-7747744	2.46357	0.014086	Protein Coding		ENST00000542788	ENSG00000141012	GALNS	chr16:88880141-88933068	-3.30717	0.759508	Protein Coding
ENST00000395284	ENSG00000170312	CDK1	chr10:62538088-62554610	2.81276	0.0112834	Protein Coding		ENST00000597445	ENSG00000183019	C19orf59	chr19:7741513-7747744	2.99044	0.524394	Protein Coding		ENST00000571570	ENSG00000141552	ANAPC11	chr17:79845712-79869340	-1.79769e+308	0.279197	Protein Coding
ENST00000535987	ENSG00000170345	FOS	chr14:75745476-75748933	2.4721	0.996826	Protein Coding		ENST00000598851	ENSG00000183019	C19orf59	chr19:7741513-7747744	2.75303	0.556751	Protein Coding		ENST00000589166	ENSG00000141873	SLC39A3	chr19:2714564-2740150	-2.42819	0.949371	Protein Coding
ENST00000556969	ENSG00000170348	TMED10	chr14:75548821-75643334	2.86113	0.948787	Protein Coding		ENST00000392806	ENSG00000183160	TMEM119	chr12:108983621-108992096	2.08321	0.0349285	Protein Coding		ENST00000346798	ENSG00000142192	APP	chr21:27252860-27589700	-1.79769e+308	0.0947514	Protein Coding
ENST00000302125	ENSG00000170476	MZB1	chr5:138723168-138725770	2.27612	0.0167659	Protein Coding		ENST00000466848	ENSG00000183513	COA5	chr2:99215772-99224978	1.79769e+308	0.401855	Protein Coding		ENST00000601163	ENSG00000142303	ADAMTS10	chr19:8645125-8675620	-2.14206	0.631492	Protein Coding
ENST00000506190	ENSG00000170571	EMB	chr5:49692025-49739082	3.80219	0.923919	Protein Coding		ENST00000436087	ENSG00000183621	ZNF438	chr10:31109135-31320866	3.5868	0.712224	Protein Coding		ENST00000367888	ENSG00000143198	MGST3	chr1:165600097-165631033	-8.57491	0.823188	Protein Coding
ENST00000251390	ENSG00000170866	LILRA3	chr19:54799853-54809952	2.53355	0.0217077	Protein Coding		ENST00000444692	ENSG00000183621	ZNF438	chr10:31109135-31320866	2.19873	1	Protein Coding		ENST00000356648	ENSG00000143543	JTB	chr1:153931574-153950164	-2.90613	0.902434	Protein Coding
ENST00000391745	ENSG00000170866	LILRA3	chr19:54799853-54809952	2.75668	0.758199	Protein Coding		ENST00000509551	ENSG00000183624	HMCES	chr3:128997670-129025029	3.25752	0.868081	Protein Coding		ENST00000483282	ENSG00000143612	C1orf43	chr1:154179181-154243986	-1.79769e+308	0.474685	Protein Coding
ENST00000523587	ENSG00000170873	MTSS1	chr8:125500725-125740730	1.79769e+308	0.402161	Protein Coding		ENST00000444999	ENSG00000183696	UPP1	chr7:48128224-48148330	2.095	0.891748	Protein Coding		ENST00000273435	ENSG00000144895	EIF2A	chr3:150259780-150348222	-1.79769e+308	0.403167	Protein Coding
ENST00000391752	ENSG00000170889	RPS9	chr19:54704609-54752862	2.51536	0.965539	Protein Coding		ENST00000453585	ENSG00000183762	KREMEN1	chr22:29469065-29564321	3.08678	0.979858	Protein Coding		ENST00000394991	ENSG00000145335	SNCA	chr4:90472506-90763129	-2.30806	0.0113191	Protein Coding
ENST00000596544	ENSG00000170956	CEACAM3	chr19:42300368-42315591	2.61167	0.890713	Protein Coding		ENST00000409332	ENSG00000184182	UBE2F	chr2:238875468-239008054	2.06271	0.760603	Protein Coding		ENST00000508895	ENSG00000145335	SNCA	chr4:90472506-90763129	-2.20392	0.0894738	Protein Coding
ENST00000510904	ENSG00000171161	ZNF672	chr1:249132408-249143716	2.11302	0.916733	Protein Coding		ENST00000438848	ENSG00000184203	PPP1R2	chr3:195241220-195270209	2.15088	0.819428	Protein Coding		ENST00000428758	ENSG00000146828	SLC12A9	chr7:100400186-100464631	-2.64524	0.935663	Protein Coding
ENST00000582781	ENSG00000171475	WIPF2	chr17:38375555-38440388	2.27826	0.622078	Protein Coding		ENST00000585930	ENSG00000184640	2015-09-09	chr17:75253818-75496678	2.05419	0.922762	Protein Coding		ENST00000583310	ENSG00000146872	TLK2	chr17:60536018-60692842	-2.02853	0.967602	Protein Coding
ENST00000537006	ENSG00000171617	ENC1	chr5:73923233-74072737	2.89009	0.832618	Protein Coding		ENST00000412544	ENSG00000184702	2015-09-05	chr22:19701986-19712295	2.40557	0.879709	Protein Coding		ENST00000521631	ENSG00000147471	PROSC	chr8:37620110-37637283	-1.79769e+308	1	Protein Coding
ENST00000498694	ENSG00000171793	CTPS1	chr1:41445006-41478235	2.6953	0.873685	Protein Coding		ENST00000215794	ENSG00000184979	USP18	chr22:18632665-18660164	3.26592	0.00049642	Protein Coding		ENST00000519386	ENSG00000147586	MRPS28	chr8:80830951-81143467	-2.3046	0.941738	Protein Coding
ENST00000304567	ENSG00000171848	RRM2	chr2:10262454-10271545	2.98666	1	Protein Coding		ENST00000524844	ENSG00000185000	DGAT1	chr8:145539953-145550573	2.34083	0.988359	Protein Coding		ENST00000358187	ENSG00000148841	ITPRIP	chr10:106071893-106098162	-1.79769e+308	0.026372	Protein Coding
ENST00000461327	ENSG00000171848	RRM2	chr2:10262454-10271545	4.17772	0.851915	Protein Coding		ENST00000561085	ENSG00000185033	SEMA4B	chr15:90703835-90772911	2.26753	0.968205	Protein Coding		ENST00000548125	ENSG00000151135	C12orf23	chr12:107349496-107380944	-2.26653	0.209178	Protein Coding
ENST00000485717	ENSG00000171848	RRM2	chr2:10262454-10271545	2.67183	0.644791	Protein Coding		ENST00000399815	ENSG00000185201	IFITM2	chr11:307630-315272	5.78626	0.997809	Protein Coding		ENST00000392595	ENSG00000151500	THYN1	chr11:134118172-134123264	-1.79769e+308	0.233137	Protein Coding
ENST00000491447	ENSG00000171848	RRM2	chr2:10262454-10271545	2.83635	0.688298	Protein Coding		ENST00000451723	ENSG00000185215	TNFAIP2	chr14:103589778-103603776	3.60012	0.98985	Protein Coding		ENST00000522250	ENSG00000153310	FAM49B	chr8:130844546-131029375	-1.79769e+308	0.274547	Protein Coding
ENST00000546241	ENSG00000171860	C3AR1	chr12:8210897-8219067	2.00382	0.928104	Protein Coding		ENST00000538222	ENSG00000185215	TNFAIP2	chr14:103589778-103603776	2.31097	1	Protein Coding		ENST00000522702	ENSG00000153310	FAM49B	chr8:130844546-131029375	-1.79769e+308	0.438081	Protein Coding
ENST00000328788	ENSG00000172159	FRMD3	chr9:85857904-86153461	2.2461	0.547417	Protein Coding		ENST00000405742	ENSG00000185339	TCN2	chr22:30972611-31023265	3.32554	0.318143	Protein Coding		ENST00000591139	ENSG00000153391	INO80C	chr18:33023832-33077955	-11.8422	0.983253	Protein Coding
ENST00000233997	ENSG00000172232	AZU1	chr19:825096-832017	5.16449	0.00017182	Protein Coding		ENST00000333209	ENSG00000185477	GPRIN3	chr4:90157536-90229161	2.00324	0.569303	Protein Coding		ENST00000530826	ENSG00000154027	AK5	chr1:77747735-78025651	-3.32143	0.86249	Protein Coding
ENST00000592205	ENSG00000172232	AZU1	chr19:825096-832017	3.64786	0.530549	Protein Coding		ENST00000348655	ENSG00000185507	IRF7	chr11:612552-615999	2.24315	1	Protein Coding		ENST00000486347	ENSG00000156504	FAM122B	chrX:133903595-133988640	-2.26056	0.859983	Protein Coding
ENST00000476510	ENSG00000172432	GTPBP2	chr6:43543886-43596899	2.0717	0.345687	Protein Coding		ENST00000469048	ENSG00000185507	IRF7	chr11:612552-615999	2.28048	0.284125	Protein Coding		ENST00000538577	ENSG00000157593	SLC35B2	chr6:44221832-44225291	-2.05547	1	Protein Coding
ENST00000590140	ENSG00000172466	ZNF24	chr18:32912175-32925446	2.755	0.960496	Protein Coding		ENST00000525445	ENSG00000185507	IRF7	chr11:612552-615999	3.90776	0.869887	Protein Coding		ENST00000449343	ENSG00000158517	NCF1	chr7:74071993-74306731	-1.79769e+308	0.200776	Protein Coding
ENST00000568671	ENSG00000172775	FAM192A	chr16:57186377-57220028	2.1376	0.976263	Protein Coding		ENST00000528413	ENSG00000185507	IRF7	chr11:612552-615999	2.67898	0.97708	Protein Coding		ENST00000455688	ENSG00000158578	ALAS2	chrX:55026789-55057497	-2.17096	0.835745	Protein Coding
ENST00000406555	ENSG00000172889	EGFL7	chr9:139543061-139567130	2.23916	0.341735	Protein Coding		ENST00000576541	ENSG00000185624	P4HB	chr17:79801034-79818570	2.00091	0.903161	Protein Coding		ENST00000477869	ENSG00000158578	ALAS2	chrX:55026789-55057497	-2.19497	0.989921	Protein Coding
ENST00000539574	ENSG00000172890	NADSYN1	chr11:71164154-71235153	3.037	1	Protein Coding		ENST00000557022	ENSG00000185650	ZFP36L1	chr14:69254376-69263190	1.79769e+308	0.474354	Protein Coding		ENST00000488277	ENSG00000159023	EPB41	chr1:29213602-29450447	-2.72166	0.987316	Protein Coding
ENST00000533698	ENSG00000172922	RNASEH2C	chr11:65479466-65488418	2.70708	0.915995	Protein Coding		ENST00000559158	ENSG00000185787	MORF4L1	chr15:79051544-79190475	3.61515	0.976023	Protein Coding		ENST00000486746	ENSG00000160218	TRAPPC10	chr21:45432199-45526433	-1.79769e+308	0.449855	Protein Coding
ENST00000471704	ENSG00000173163	COMMD1	chr2:62095223-62374382	2.77544	0.883313	Protein Coding		ENST00000559690	ENSG00000185787	MORF4L1	chr15:79051544-79190475	1.79769e+308	0.485989	Protein Coding		ENST00000493067	ENSG00000160271	RALGDS	chr9:135973106-136039332	-3.77821	0.960112	Protein Coding
ENST00000314933	ENSG00000173369	C1QB	chr1:22979254-22988031	2.75155	1	Protein Coding		ENST00000559315	ENSG00000185880	TRIM69	chr15:45021185-45060027	2.75794	0.804711	Protein Coding		ENST00000403433	ENSG00000160679	CHTOP	chr1:153591262-153618782	-1.79769e+308	0.210341	Protein Coding
ENST00000309539	ENSG00000173391	OLR1	chr12:10310901-10344400	4.03014	0.000570944	Protein Coding		ENST00000327809	ENSG00000185897	FFAR3	chr19:35849361-35851387	2.63853	0.0376242	Protein Coding		ENST00000448116	ENSG00000160691	SHC1	chr1:154929501-154946871	-11.0535	0.860924	Protein Coding
ENST00000543414	ENSG00000173391	OLR1	chr12:10310901-10344400	5.98501	0.775424	Protein Coding		ENST00000471811	ENSG00000185909	KLHDC8B	chr3:49209043-49213917	2.11576	0.908926	Protein Coding		ENST00000529182	ENSG00000160948	VPS28	chr8:145648999-145653931	-2.29188	1	Protein Coding
ENST00000545927	ENSG00000173391	OLR1	chr12:10310901-10344400	3.58377	0.772591	Protein Coding		ENST00000389544	ENSG00000185989	RASA3	chr13:114747193-114898086	4.0842	0.904647	Protein Coding		ENST00000476434	ENSG00000161203	AP2M1	chr3:183851806-184402546	-2.51632	0.999248	Protein Coding
ENST00000308388	ENSG00000173540	GMPPB	chr3:49711434-49761384	3.63076	0.830236	Protein Coding		ENST00000586182	ENSG00000186529	CYP4F3	chr19:15751706-15773635	2.4146	0.856058	Protein Coding		ENST00000426005	ENSG00000161911	TREML1	chr6:41117079-41122075	-3.14011	0.946923	Protein Coding
ENST00000548662	ENSG00000173598	NUDT4	chr12:93771658-93797024	2.76812	0.824471	Protein Coding		ENST00000377470	ENSG00000186583	SPATC1	chr8:145051320-145101933	3.15869	0.955984	Protein Coding		ENST00000481397	ENSG00000162654	GBP4	chr1:89646830-89664615	-2.18084	0.985933	Protein Coding
ENST00000582480	ENSG00000173762	CD7	chr17:80272743-80275478	2.14659	0.978383	Protein Coding		ENST00000346508	ENSG00000187116	LILRA5	chr19:54818352-54850421	3.14911	0.319217	Protein Coding		ENST00000485462	ENSG00000163050	ADCK3	chr1:227085236-227175246	-2.59202	0.778536	Protein Coding
ENST00000509040	ENSG00000174132	FAM174A	chr5:99871008-99922445	4.38925	0.509747	Protein Coding		ENST00000446712	ENSG00000187116	LILRA5	chr19:54818352-54850421	2.83321	0.764364	Protein Coding		ENST00000295566	ENSG00000163374	YY1AP1	chr1:155579566-155829191	-2.56047	0.953943	Protein Coding
ENST00000551185	ENSG00000174456	C12orf76	chr12:110436990-110511491	3.07081	0.994299	Protein Coding		ENST00000442997	ENSG00000187134	AKR1C1	chr10:4934795-5025475	5.05655	0.212025	Protein Coding		ENST00000512512	ENSG00000163453	IGFBP7	chr4:57829535-58071676	-1.79769e+308	0.302861	Protein Coding
ENST00000504757	ENSG00000174780	SRP72	chr4:57333080-57369839	2.77957	0.905352	Protein Coding		ENST00000379389	ENSG00000187608	ISG15	chr1:948802-949920	2.55905	0.0152614	Protein Coding		ENST00000411743	ENSG00000163803	PLB1	chr2:28680011-28887406	-3.59078	0.844795	Protein Coding
ENST00000478607	ENSG00000175003	SLC22A1	chr6:160542820-160579750	2.69616	0.733986	Protein Coding		ENST00000481869	ENSG00000188290	HES4	chr1:934341-935552	2.52587	0.135885	Protein Coding		ENST00000529158	ENSG00000164032	H2AFZ	chr4:100869242-101136662	-2.45336	0.645287	Protein Coding
ENST00000356455	ENSG00000175063	UBE2C	chr20:44441214-44445596	2.06907	0.277626	Protein Coding		ENST00000342435	ENSG00000188313	PLSCR1	chr3:146232966-146262651	2.23966	0.276785	Protein Coding		ENST00000520517	ENSG00000164919	COX6C	chr8:100025493-100906290	-1.79769e+308	0.400469	Protein Coding
ENST00000312562	ENSG00000175592	FOSL1	chr11:65659519-65668044	4.87576	0.768119	Protein Coding		ENST00000448205	ENSG00000188313	PLSCR1	chr3:146232966-146262651	4.57068	0.959862	Protein Coding		ENST00000379087	ENSG00000164970	FAM219A	chr9:34398181-34520982	-13.163	0.900032	Protein Coding
ENST00000448083	ENSG00000175592	FOSL1	chr11:65659519-65668044	2.31136	0.250525	Protein Coding		ENST00000448787	ENSG00000188313	PLSCR1	chr3:146232966-146262651	2.00368	0.312303	Protein Coding		ENST00000524626	ENSG00000166313	APBB1	chr11:6416354-6440644	-2.08996	0.498388	Protein Coding
ENST00000572992	ENSG00000175643	RMI2	chr16:11343475-11445619	2.46174	0.485568	Protein Coding		ENST00000462666	ENSG00000188313	PLSCR1	chr3:146232966-146262651	2.41033	0.538317	Protein Coding		ENST00000528784	ENSG00000166333	ILK	chr11:6624871-6633898	-7.17711	0.840556	Protein Coding
ENST00000321751	ENSG00000175756	AURKAIP1	chr1:1309109-1310875	1.79769e+308	0.429892	Protein Coding		ENST00000463777	ENSG00000188313	PLSCR1	chr3:146232966-146262651	2.10133	0.638466	Protein Coding		ENST00000485286	ENSG00000166508	MCM7	chr7:99690350-99726118	-2.66368	0.827156	Protein Coding
ENST00000490554	ENSG00000176619	LMNB2	chr19:2389768-2456994	2.19439	0.874792	Protein Coding		ENST00000468985	ENSG00000188313	PLSCR1	chr3:146232966-146262651	2.85588	0.542413	Protein Coding		ENST00000558779	ENSG00000166797	FAM96A	chr15:64364757-64386217	-2.58067	0.982849	Protein Coding
ENST00000430676	ENSG00000176623	RMDN1	chr8:87345502-87777251	1.79769e+308	0.465287	Protein Coding		ENST00000483300	ENSG00000188313	PLSCR1	chr3:146232966-146262651	3.26027	0.980515	Protein Coding		ENST00000301096	ENSG00000167766	ZNF83	chr19:53091757-53193749	-4.35427	0.83966	Protein Coding
ENST00000323274	ENSG00000176890	TYMS	chr18:596987-712676	3.22528	0.143407	Protein Coding		ENST00000494568	ENSG00000188313	PLSCR1	chr3:146232966-146262651	2.63315	0.448463	Protein Coding		ENST00000526169	ENSG00000167792	NDUFV1	chr11:67374322-67380006	-3.18802	0.983722	Protein Coding
ENST00000579128	ENSG00000176890	TYMS	chr18:596987-712676	2.15014	0.779778	Protein Coding		ENST00000314523	ENSG00000188612	SUMO2	chr17:73131342-73179078	10.5622	0.901966	Protein Coding		ENST00000528548	ENSG00000167792	NDUFV1	chr11:67374322-67380006	-1.79769e+308	0.411532	Protein Coding
ENST00000321535	ENSG00000177294	FBXO39	chr17:6679541-6735080	3.07266	0.0325016	Protein Coding		ENST00000468190	ENSG00000188786	MTF1	chr1:38275238-38325292	2.56909	0.978097	Protein Coding		ENST00000526825	ENSG00000168056	LTBP3	chr11:65306275-65326401	-4.70553	0.571751	Protein Coding
ENST00000575022	ENSG00000177294	FBXO39	chr17:6679541-6735080	6.5068	0.195407	Protein Coding		ENST00000392566	ENSG00000189159	HN1	chr17:73131342-73179078	1.79769e+308	0.491062	Protein Coding		ENST00000529764	ENSG00000168056	LTBP3	chr11:65306275-65326401	-2.15351	0.873249	Protein Coding
ENST00000359156	ENSG00000177575	CD163	chr12:7499280-7656489	2.20801	0.813711	Protein Coding		ENST00000358677	ENSG00000196141	SPATS2L	chr2:201170603-201346986	2.92998	0.5601	Protein Coding		ENST00000530866	ENSG00000168056	LTBP3	chr11:65306275-65326401	-2.07156	0.361697	Protein Coding
ENST00000432237	ENSG00000177575	CD163	chr12:7499280-7656489	2.07918	0.0786383	Protein Coding		ENST00000360760	ENSG00000196141	SPATS2L	chr2:201170603-201346986	2.90752	0.0167334	Protein Coding		ENST00000565845	ENSG00000168488	ATXN2L	chr16:28834355-28848558	-2.16789	0.977708	Protein Coding
ENST00000514733	ENSG00000177674	AGTRAP	chr1:11796140-11814859	9.02505	1	Protein Coding		ENST00000409140	ENSG00000196141	SPATS2L	chr2:201170603-201346986	1.79769e+308	0.394892	Protein Coding		ENST00000570200	ENSG00000168488	ATXN2L	chr16:28834355-28848558	-2.12419	0.637764	Protein Coding
ENST00000534191	ENSG00000177685	EFCAB4A	chr11:818901-842545	2.42884	0.964786	Protein Coding		ENST00000409151	ENSG00000196141	SPATS2L	chr2:201170603-201346986	4.04474	0.475009	Protein Coding		ENST00000307078	ENSG00000168646	AXIN2	chr17:63524680-64188202	-2.04165	0.0142699	Protein Coding
ENST00000462266	ENSG00000177885	GRB2	chr17:73314156-73401790	2.06957	0.984592	Protein Coding		ENST00000449647	ENSG00000196141	SPATS2L	chr2:201170603-201346986	4.25258	0.975977	Protein Coding		ENST00000509607	ENSG00000170074	FAM153A	chr5:177109294-177221397	-2.09506	0.806473	Protein Coding
ENST00000532373	ENSG00000177963	RIC8A	chr11:207510-215113	2.39841	0.973841	Protein Coding		ENST00000457757	ENSG00000196141	SPATS2L	chr2:201170603-201346986	2.90646	0.731011	Protein Coding		ENST00000464355	ENSG00000170266	GLB1	chr3:33038099-33138722	-2.49845	0.968922	Protein Coding
ENST00000428989	ENSG00000177989	ODF3B	chr22:50961996-50971009	3.82375	1	Protein Coding		ENST00000460095	ENSG00000196141	SPATS2L	chr2:201170603-201346986	3.93279	0.730097	Protein Coding		ENST00000293745	ENSG00000170486	KRT72	chr12:52979372-53012343	-2.54914	0.0627807	Protein Coding
ENST00000574135	ENSG00000178381	ZFAND2A	chr7:1191706-1204903	2.19327	0.934387	Protein Coding		ENST00000594729	ENSG00000196235	SUPT5H	chr19:39926795-39967310	2.40958	0.988391	Protein Coding		ENST00000517881	ENSG00000171530	TBCA	chr5:76986990-77164604	-4.04343	0.974271	Protein Coding
ENST00000584561	ENSG00000178999	AURKB	chr17:8108055-8113918	2.1367	0.551926	Protein Coding		ENST00000303806	ENSG00000196331	HIST1H2BO	chr6:27861202-27861669	2.18109	0.053615	Protein Coding		ENST00000450116	ENSG00000171858	RPS21	chr20:60962171-60963576	-1.79769e+308	1	Protein Coding
ENST00000585124	ENSG00000178999	AURKB	chr17:8108055-8113918	3.4078	0.305807	Protein Coding		ENST00000343420	ENSG00000196352	CD55	chr1:207494852-207534311	2.29081	0.580482	Protein Coding		ENST00000434032	ENSG00000172046	USP19	chr3:49145478-49158371	-2.23647	0.757822	Protein Coding
ENST00000507420	ENSG00000179010	MRFAP1	chr4:6641817-6644472	4.24258	0.867535	Protein Coding		ENST00000482390	ENSG00000196352	CD55	chr1:207494852-207534311	2.12688	0.868893	Protein Coding		ENST00000509156	ENSG00000172262	ZNF131	chr5:43014515-43192123	-2.19062	0.784946	Protein Coding
ENST00000581395	ENSG00000179094	PER1	chr17:8043789-8066864	2.00585	0.738231	Protein Coding		ENST00000372179	ENSG00000196358	NTNG2	chr9:135037333-135119921	2.25657	0.285489	Protein Coding		ENST00000509931	ENSG00000172262	ZNF131	chr5:43014515-43192123	-4.11955	0.701777	Protein Coding
ENST00000585095	ENSG00000179094	PER1	chr17:8043789-8066864	2.33899	0.969499	Protein Coding		ENST00000393228	ENSG00000196358	NTNG2	chr9:135037333-135119921	2.32235	0.017072	Protein Coding		ENST00000556465	ENSG00000172590	MRPL52	chr14:23299087-23304246	-1.79769e+308	0.386331	Protein Coding
ENST00000536336	ENSG00000179119	SPTY2D1	chr11:18621333-18656338	2.65048	0.699474	Protein Coding		ENST00000234347	ENSG00000196415	PRTN3	chr19:840962-848175	3.50077	0.00577031	Protein Coding		ENST00000422987	ENSG00000173114	LRRN3	chr7:110303109-111202573	-2.69853	0.0465384	Protein Coding
ENST00000399079	ENSG00000179344	HLA-DQB1	chr6:32627243-32636160	1.79769e+308	0.462524	Protein Coding		ENST00000493888	ENSG00000196549	MME	chr3:154741912-154901497	2.12048	0.940219	Protein Coding		ENST00000463154	ENSG00000173418	NAA20	chr20:19997759-20014299	-13.715	0.967797	Protein Coding
ENST00000484729	ENSG00000179344	HLA-DQB1	chr6:32627243-32636160	2.31454	0.95925	Protein Coding		ENST00000559124	ENSG00000196663	TECPR2	chr14:102829299-102968818	2.75262	0.951862	Protein Coding		ENST00000546034	ENSG00000174669	SLC29A2	chr11:66115420-66139685	-15.2469	0.98184	Protein Coding
ENST00000458164	ENSG00000179364	PACS2	chr14:105675622-105864484	1.79769e+308	0.370964	Protein Coding		ENST00000253680	ENSG00000196684	HSH2D	chr19:16222438-16269386	5.0343	1	Protein Coding		ENST00000436146	ENSG00000174748	RPL15	chr3:23933150-24022109	-2.55774	0.974995	Protein Coding
ENST00000380183	ENSG00000179593	ALOX15B	chr17:7942334-7952452	3.32266	0.0228164	Protein Coding		ENST00000341023	ENSG00000196866	HIST1H2AD	chr6:26197067-26199521	2.05841	1	Protein Coding		ENST00000373452	ENSG00000177125	ZBTB34	chr9:129622943-129648157	-1.79769e+308	0.0497814	Protein Coding
ENST00000333467	ENSG00000179750	APOBEC3B	chr22:39378351-39394214	1.79769e+308	0.340637	Protein Coding		ENST00000525116	ENSG00000196954	CASP4	chr11:104813592-104840163	2.17558	0.882826	Protein Coding		ENST00000437805	ENSG00000177409	SAMD9L	chr7:92759367-92777682	-2.5332	0.925942	Protein Coding
ENST00000407298	ENSG00000179750	APOBEC3B	chr22:39378351-39394214	3.05285	0.454131	Protein Coding		ENST00000360408	ENSG00000196966	HIST1H3E	chr6:26225382-26225844	2.682	0.0745368	Protein Coding		ENST00000452018	ENSG00000177674	AGTRAP	chr1:11796140-11814859	-4.05407	0.978366	Protein Coding
ENST00000435803	ENSG00000179869	ABCA13	chr7:48211054-48687092	4.24034	0.00211611	Protein Coding		ENST00000377831	ENSG00000197409	HIST1H3D	chr6:26197067-26199521	2.54429	0.0267579	Protein Coding		ENST00000513739	ENSG00000177674	AGTRAP	chr1:11796140-11814859	-2.19077	1	Protein Coding
ENST00000527744	ENSG00000179950	PUF60	chr8:144898513-144912029	2.78336	0.90415	Protein Coding		ENST00000436527	ENSG00000197471	SPN	chr16:29674299-29710020	2.4036	0.850753	Protein Coding		ENST00000489987	ENSG00000179348	GATA2	chr3:128198269-128221191	-2.17902	0.405479	Protein Coding
ENST00000373831	ENSG00000180198	RCC1	chr1:28832454-28865812	2.14234	0.825251	Protein Coding		ENST00000263621	ENSG00000197561	ELANE	chr19:851013-856242	2.44969	1	Protein Coding		ENST00000368115	ENSG00000179639	FCER1A	chr1:159259503-159278014	-2.18596	0.00170755	Protein Coding
ENST00000312917	ENSG00000180316	PNPLA1	chr6:36210979-36276372	2.42105	0.437354	Protein Coding		ENST00000359985	ENSG00000197846	HIST1H2BF	chr6:26199747-26200942	2.24667	0.0301928	Protein Coding		ENST00000453551	ENSG00000179950	PUF60	chr8:144898513-144912029	-2.70749	0.799482	Protein Coding
ENST00000377791	ENSG00000180573	HIST1H2AC	chr6:26124372-26139344	7.09032	1	Protein Coding		ENST00000356950	ENSG00000197903	HIST1H2BK	chr6:27106072-27114619	3.10617	1	Protein Coding		ENST00000456820	ENSG00000182149	IST1	chr16:71879893-71962913	-2.38958	0.9409	Protein Coding
ENST00000589977	ENSG00000181038	METTL23	chr17:74722911-74777531	1.79769e+308	0.493775	Protein Coding		ENST00000554251	ENSG00000197930	ERO1L	chr14:53106633-53162618	2.01659	0.906069	Protein Coding		ENST00000539186	ENSG00000182149	IST1	chr16:71879893-71962913	-1.79769e+308	0.392143	Protein Coding
ENST00000519955	ENSG00000181163	NPM1	chr5:170814119-170838141	2.1222	0.98947	Protein Coding		ENST00000581878	ENSG00000197971	MBP	chr18:74686645-74845639	3.46797	0.970932	Protein Coding		ENST00000509747	ENSG00000182230	FAM153B	chr5:175476680-175559261	-2.54118	0.694664	Protein Coding
ENST00000579407	ENSG00000181396	OGFOD3	chr17:80347098-80408705	1.79769e+308	0.491024	Protein Coding		ENST00000472543	ENSG00000198019	FCGR1B	chr1:120906027-120935937	2.0844	0.506933	Protein Coding		ENST00000330777	ENSG00000182319	SGK223	chr8:8175257-8244008	-2.81423	0.0614851	Protein Coding
ENST00000482706	ENSG00000181788	SIAH2	chr3:150458913-150481264	1.79769e+308	0.476705	Protein Coding		ENST00000401042	ENSG00000198160	MIER1	chr1:67390577-67454302	8.4547	0.674117	Protein Coding		ENST00000462476	ENSG00000182511	FES	chr15:91426924-91439006	-2.819	0.991151	Protein Coding
ENST00000424485	ENSG00000182149	IST1	chr16:71879893-71962913	1.79769e+308	0.494362	Protein Coding		ENST00000356457	ENSG00000198363	ASPH	chr8:61969716-62627155	2.13766	0.417518	Protein Coding		ENST00000550577	ENSG00000182809	CRIP2	chr14:105939298-105946499	-3.06611	0.65053	Protein Coding
ENST00000583173	ENSG00000182173	TSEN54	chr17:73512140-73520820	2.75409	0.937498	Protein Coding		ENST00000508268	ENSG00000198498	TMA16	chr4:164415593-164441691	2.16186	0.776105	Protein Coding		ENST00000527917	ENSG00000183020	AP2A2	chr11:924893-1012239	-1.79769e+308	0.47109	Protein Coding
ENST00000416782	ENSG00000182180	MRPS16	chr10:74870216-75118617	1.79769e+308	0.465411	Protein Coding		ENST00000486857	ENSG00000198586	TLK1	chr2:171847332-172087824	2.207	0.93754	Protein Coding		ENST00000332822	ENSG00000183691	NOG	chr17:54671059-54672951	-3.02193	0.00121432	Protein Coding
ENST00000553334	ENSG00000182185	RAD51B	chr14:68286495-69196935	2.03579	0.771756	Protein Coding		ENST00000444261	ENSG00000198625	MDM4	chr1:204485510-204542871	2.34122	1	Protein Coding		ENST00000579390	ENSG00000184205	TSPYL2	chrX:53111548-53117722	-2.12135	0.883318	Protein Coding
ENST00000381663	ENSG00000182378	PLCXD1	chrX:192988-220023	2.39138	0.316397	Protein Coding		ENST00000564908	ENSG00000198736	MSRB1	chr16:1988210-1993327	3.04829	0.987121	Protein Coding		ENST00000479153	ENSG00000184900	SUMO3	chr21:46225531-46238694	-10.0449	0.876143	Protein Coding
ENST00000481665	ENSG00000182511	FES	chr15:91426924-91439006	1.79769e+308	0.472536	Protein Coding		ENST00000425166	ENSG00000198814	GK	chrX:30671475-30748725	2.37288	0.992748	Protein Coding		ENST00000382520	ENSG00000185187	SIGIRR	chr11:405715-417455	-10.4184	0.901122	Protein Coding
ENST00000333611	ENSG00000182541	LIMK2	chr22:31608224-31676066	2.89183	0.866932	Protein Coding		ENST00000587975	ENSG00000198858	R3HDM4	chr19:896502-913240	3.18299	0.844242	Protein Coding		ENST00000407854	ENSG00000185340	GAS2L1	chr22:29702571-29708774	-9.82952	0.707521	Protein Coding
ENST00000558397	ENSG00000182774	RPS17L	chr15:83205503-83378666	1.79769e+308	0.158263	Protein Coding		ENST00000374455	ENSG00000198915	RASGEF1A	chr10:43689982-43762367	2.6164	0.731811	Protein Coding		ENST00000397574	ENSG00000185507	IRF7	chr11:612552-615999	-8.48453	0.91613	Protein Coding
ENST00000495610	ENSG00000182866	LCK	chr1:32716839-32751766	1.79769e+308	0.421399	Protein Coding		ENST00000475339	ENSG00000198925	ATG9A	chr2:220074489-220094439	2.04054	0.912758	Protein Coding		ENST00000558830	ENSG00000185787	MORF4L1	chr15:79051544-79190475	-2.28804	0.961875	Protein Coding
ENST00000399949	ENSG00000182957	SPATA13	chr13:24553838-24896673	2.2106	0.549216	Protein Coding		ENST00000537587	ENSG00000198933	TBKBP1	chr17:45771446-45789416	2.26412	0.873472	Protein Coding		ENST00000495990	ENSG00000186854	TRABD2A	chr2:85048773-85134132	-2.06113	0.915825	Protein Coding
ENST00000333598	ENSG00000183019	C19orf59	chr19:7741513-7747744	2.00875	0.0687477	Protein Coding		ENST00000531313	ENSG00000198945	L3MBTL3	chr6:130334843-130686570	2.10729	0.951654	Protein Coding		ENST00000534993	ENSG00000187630	DHRS4L2	chr14:24407939-24475617	-2.45033	0.806403	Protein Coding
ENST00000597445	ENSG00000183019	C19orf59	chr19:7741513-7747744	2.3359	0.697512	Protein Coding		ENST00000427529	ENSG00000203666	EFCAB2	chr1:245132651-245290466	2.20315	0.723388	Protein Coding		ENST00000470924	ENSG00000189159	HN1	chr17:73131342-73179078	-2.15687	0.946787	Protein Coding
ENST00000398042	ENSG00000183597	TANGO2	chr22:20004536-20058066	9.45	0.746431	Protein Coding		ENST00000473686	ENSG00000203666	EFCAB2	chr1:245132651-245290466	2.63579	0.687005	Protein Coding		ENST00000481437	ENSG00000196262	PPIA	chr7:44836278-44864163	-2.96016	0.994019	Protein Coding
ENST00000509551	ENSG00000183624	HMCES	chr3:128997670-129025029	2.27621	0.91494	Protein Coding		ENST00000487845	ENSG00000203666	EFCAB2	chr1:245132651-245290466	2.81463	0.298714	Protein Coding		ENST00000557153	ENSG00000196405	EVL	chr14:100437785-100610573	-2.08357	0.984042	Protein Coding
ENST00000425240	ENSG00000183943	PRKX	chrX:3522410-3631649	3.25944	0.984789	Protein Coding		ENST00000545683	ENSG00000203814	HIST2H2BF	chr1:149754226-149783928	2.12097	0.830816	Protein Coding		ENST00000546720	ENSG00000196510	ANAPC7	chr12:110810704-110888227	-2.00746	0.990525	Protein Coding
ENST00000342392	ENSG00000184047	DIABLO	chr12:122688089-122751068	4.16018	0.7689	Protein Coding		ENST00000374899	ENSG00000204267	TAP2	chr6:32780539-32806599	2.46476	0.291269	Protein Coding		ENST00000336906	ENSG00000196565	HBG2	chr11:5274419-5667019	-2.75593	1	Protein Coding
ENST00000413119	ENSG00000184113	CLDN5	chr22:19510546-19515068	2.2436	0.0312851	Protein Coding		ENST00000375806	ENSG00000204420	C6orf25	chr6:31686370-31694491	2.07008	0.873659	Protein Coding		ENST00000380252	ENSG00000196565	HBG2	chr11:5274419-5667019	-1.79769e+308	0.497134	Protein Coding
ENST00000438848	ENSG00000184203	PPP1R2	chr3:195241220-195270209	2.34336	0.79784	Protein Coding		ENST00000484378	ENSG00000204525	HLA-C	chr6:31236525-31239907	1.79769e+308	0.499527	Protein Coding		ENST00000444587	ENSG00000196565	HBG2	chr11:5274419-5667019	-3.59995	0.34355	Protein Coding
ENST00000371225	ENSG00000184292	TACSTD2	chr1:59041098-59043166	2.47735	0.0319836	Protein Coding		ENST00000552884	ENSG00000205323	SARNP	chr12:56137063-56236750	9.38219	0.893652	Protein Coding		ENST00000528264	ENSG00000198382	UVRAG	chr11:75514475-75854239	-2.41456	0.988972	Protein Coding
ENST00000330339	ENSG00000184779	RPS17	chr15:82821157-82824972	1.79769e+308	0.408908	Protein Coding		ENST00000564722	ENSG00000205336	GPR56	chr16:57644563-57698944	2.31503	0.98557	Protein Coding		ENST00000329305	ENSG00000198467	TPM2	chr9:35681988-35691017	-2.35444	0.304661	Protein Coding
ENST00000560826	ENSG00000184779	RPS17	chr15:82821157-82824972	1.79769e+308	0.227956	Protein Coding		ENST00000380747	ENSG00000205581	HMGN1	chr21:40714240-40721573	1.79769e+308	0.484045	Protein Coding		ENST00000542507	ENSG00000198492	YTHDF2	chr1:29063132-29096287	-2.26674	0.298284	Protein Coding
ENST00000215794	ENSG00000184979	USP18	chr22:18632665-18660164	2.67213	0.000465564	Protein Coding		ENST00000417979	ENSG00000205758	CRYZL1	chr21:34876237-35349992	1.79769e+308	0.498115	Protein Coding		ENST00000545068	ENSG00000198815	FOXJ3	chr1:42642209-42804047	-10.299	1	Protein Coding
ENST00000439249	ENSG00000185127	C6orf120	chr6:170102232-170124151	1.79769e+308	0.439117	Protein Coding		ENST00000382692	ENSG00000206047	DEFA1	chr8:6835170-6837602	1.79769e+308	0.200941	Protein Coding		ENST00000475627	ENSG00000204257	HLA-DMA	chr6:32902405-32949282	-2.03516	0.994313	Protein Coding
ENST00000451723	ENSG00000185215	TNFAIP2	chr14:103589778-103603776	4.28273	0.987499	Protein Coding		ENST00000525212	ENSG00000213619	NDUFS3	chr11:47487495-47606114	2.09252	0.968547	Protein Coding		ENST00000383329	ENSG00000204525	HLA-C	chr6:31236525-31239907	-2.83925	0.975711	Protein Coding
ENST00000405742	ENSG00000185339	TCN2	chr22:30972611-31023265	3.23548	0.339855	Protein Coding		ENST00000401506	ENSG00000213626	LBH	chr2:30454396-30546596	1.79769e+308	0.483702	Protein Coding		ENST00000414543	ENSG00000204713	TRIM27	chr6:28870778-28891766	-1.79769e+308	0.252085	Protein Coding
ENST00000333209	ENSG00000185477	GPRIN3	chr4:90157536-90229161	2.4514	0.444697	Protein Coding		ENST00000441461	ENSG00000213639	PPP1CB	chr2:28974505-29093167	1.79769e+308	0.476256	Protein Coding		ENST00000467579	ENSG00000213366	GSTM2	chr1:110210643-110252171	-1.79769e+308	0.334896	Protein Coding
ENST00000397570	ENSG00000185507	IRF7	chr11:612552-615999	2.49028	0.882817	Protein Coding		ENST00000375787	ENSG00000213722	DDAH2	chr6:31694814-31707540	2.52733	0.743444	Protein Coding		ENST00000330597	ENSG00000213934	HBG1	chr11:5269312-5271122	-2.38275	0.0032857	Protein Coding
ENST00000553375	ENSG00000185650	ZFP36L1	chr14:69254376-69263190	2.10019	0.991254	Protein Coding		ENST00000436437	ENSG00000213722	DDAH2	chr6:31694814-31707540	1.79769e+308	0.497502	Protein Coding		ENST00000430570	ENSG00000214078	CPNE1	chr20:34213952-34288906	-3.00789	0.946924	Protein Coding
ENST00000557022	ENSG00000185650	ZFP36L1	chr14:69254376-69263190	1.79769e+308	0.436826	Protein Coding		ENST00000437288	ENSG00000213722	DDAH2	chr6:31694814-31707540	4.14079	0.983326	Protein Coding		ENST00000399246	ENSG00000214921	AC003102.1	chr17:42325752-42355825	-4.43983	0.933164	Protein Coding
ENST00000545681	ENSG00000185651	UBE2L3	chr22:21899632-21978323	2.17614	0.753185	Protein Coding		ENST00000310252	ENSG00000214021	TTLL3	chr3:9791627-9896822	5.07667	0.934018	Protein Coding		ENST00000427449	ENSG00000232629	HLA-DQB2	chr6:32723874-32731311	-1.79769e+308	0.116343	Protein Coding
ENST00000440768	ENSG00000185811	IKZF1	chr7:50343719-50472799	2.00176	0.486286	Protein Coding		ENST00000438141	ENSG00000214021	TTLL3	chr3:9791627-9896822	2.3205	0.966751	Protein Coding		ENST00000374940	ENSG00000237541	HLA-DQA2	chr6:32709118-32714992	-2.11184	0.00332525	Protein Coding
ENST00000559315	ENSG00000185880	TRIM69	chr15:45021185-45060027	2.53182	0.796956	Protein Coding		ENST00000437340	ENSG00000214078	CPNE1	chr20:34213952-34288906	4.92077	0.82541	Protein Coding		ENST00000360358	ENSG00000238243	OR2W3	chr1:248020500-248060449	-1.79769e+308	1	Protein Coding
ENST00000389544	ENSG00000185989	RASA3	chr13:114747193-114898086	4.42947	0.897304	Protein Coding		ENST00000495043	ENSG00000214114	MYCBP	chr1:39325671-39407471	2.61548	0.844827	Protein Coding		ENST00000471855	ENSG00000241343	RPL36A	chrX:100645811-100669121	-2.40913	0.971698	Protein Coding
ENST00000359272	ENSG00000186431	FCAR	chr19:55385703-55401838	1.79769e+308	0.443016	Protein Coding		ENST00000457912	ENSG00000214872	SMTNL1	chr11:57308978-57318108	2.56855	0.00378116	Protein Coding		ENST00000595085	ENSG00000248098	BCKDHA	chr19:41768400-41930910	-2.08346	1	Protein Coding
ENST00000377470	ENSG00000186583	SPATC1	chr8:145051320-145101933	3.26617	0.954273	Protein Coding		ENST00000491631	ENSG00000214941	ZSWIM7	chr17:15879873-16256970	4.72289	0.9031	Protein Coding		ENST00000586581	ENSG00000255819	KLRC4-KLRK1	chr12:10516367-10562745	-2.03869	0.952606	Protein Coding
ENST00000432186	ENSG00000186654	PRR5	chr22:45064592-45258665	2.05494	0.724099	Protein Coding		ENST00000466967	ENSG00000215845	TSTD1	chr1:160965000-161008780	1.79769e+308	0.48662	Protein Coding		ENST00000397640	ENSG00000257949	TEN1	chr17:73937587-74023533	-1.79769e+308	0.266165	Protein Coding
ENST00000475025	ENSG00000186716	BCR	chr22:23521890-23660224	2.94866	0.983857	Protein Coding		ENST00000449538	ENSG00000233822	HIST1H2BN	chr6:27806322-27823487	2.43387	0.507142	Protein Coding		ENST00000574311	ENSG00000262246	CORO7	chr16:4364761-4475706	-1.79769e+308	0.378704	Protein Coding
ENST00000379389	ENSG00000187608	ISG15	chr1:948802-949920	2.21757	0.0122417	Protein Coding		ENST00000327857	ENSG00000239839	DEFA3	chr8:6854287-6875823	2.31328	0.0111889	Protein Coding		ENST00000578966	ENSG00000265681	RPL17	chr18:47008027-47018906	-2.04265	0.988782	Protein Coding
ENST00000338302	ENSG00000187800	PEAR1	chr1:156863489-156886226	2.53705	0.126593	Protein Coding		ENST00000441880	ENSG00000241489	IDS	chrX:148558520-148632055	7.18888	0.919684	Protein Coding		ENST00000390300	ENSG00000211654	IGLV5-37	chr22:22781875-22782371	2.02747	0.143623	IGV gene
ENST00000481869	ENSG00000188290	HES4	chr1:934341-935552	3.06824	0.0789388	Protein Coding		ENST00000485273	ENSG00000241553	ARPC4	chr3:9791627-9896822	2.54651	0.987615	Protein Coding		ENST00000434710	ENSG00000232216	IGHV3-43	chr14:106926187-106926724	2.54058	0.00413172	IGV gene
ENST00000314523	ENSG00000188612	SUMO2	chr17:73131342-73179078	11.8875	0.88853	Protein Coding		ENST00000374443	ENSG00000242372	EIF6	chr20:33703166-33872788	2.61529	0.940351	Protein Coding		ENST00000444199	ENSG00000186152	LILRP1	chr19:55208382-55212683	2.29598	0.0071489	pseudogene
ENST00000468190	ENSG00000188786	MTF1	chr1:38275238-38325292	2.85934	0.975068	Protein Coding		ENST00000238508	ENSG00000242550	SERPINB10	chr18:61538925-61609601	2.56041	0.0985327	Protein Coding		ENST00000493251	ENSG00000189077	TMEM120A	chr7:75528517-75623977	3.20715	0.960912	polymorphic_pseudogene
ENST00000342380	ENSG00000188886	ASTL	chr2:96789588-96804175	2.90362	0.154961	Protein Coding		ENST00000440558	ENSG00000244482	LILRA6	chr19:54704609-54752862	2.01614	0.940106	Protein Coding		ENST00000384342	ENSG00000197989	SNHG12	chr1:28879596-28909495	2.0199	1	antisense
ENST00000358677	ENSG00000196141	SPATS2L	chr2:201170603-201346986	2.81376	0.257143	Protein Coding		ENST00000526893	ENSG00000254709	IGLL5	chr22:23229959-23238287	2.07994	0.242119	Protein Coding		ENST00000362104	ENSG00000198974	MIR30E	chr1:41156051-41237275	1.79769e+308	0.482627	miRNA
ENST00000360760	ENSG00000196141	SPATS2L	chr2:201170603-201346986	2.01286	0.0464432	Protein Coding		ENST00000540732	ENSG00000255730	CTC-435M10.3	chr19:41768400-41930910	2.61741	0.916842	Protein Coding		ENST00000362168	ENSG00000199038	MIR210	chr11:565659-568457	1.79769e+308	0.424436	miRNA
ENST00000409140	ENSG00000196141	SPATS2L	chr2:201170603-201346986	1.79769e+308	0.359093	Protein Coding		ENST00000565574	ENSG00000257017	HP	chr16:72078187-72210777	2.19419	0.586779	Protein Coding		ENST00000362436	ENSG00000199306	RNU6-858P	chr3:197615945-197687013	1.79769e+308	0.489189	snRNA
ENST00000409151	ENSG00000196141	SPATS2L	chr2:201170603-201346986	3.1377	0.471188	Protein Coding		ENST00000554161	ENSG00000258572	RP11-1070N10.3	chr14:95982472-95984248	2.42003	0.058536	Protein Coding		ENST00000362601	ENSG00000199471	Y_RNA	chr1:202860227-202897764	1.79769e+308	0.478305	misc_RNA
ENST00000460095	ENSG00000196141	SPATS2L	chr2:201170603-201346986	3.08589	0.72005	Protein Coding		ENST00000567028	ENSG00000260861	RP4-576H24.4	chr20:1497404-1600707	2.73495	0.894561	Protein Coding		ENST00000362602	ENSG00000199472	Y_RNA	chr14:74318546-74551196	1.79769e+308	0.473318	misc_RNA
ENST00000601978	ENSG00000196235	SUPT5H	chr19:39926795-39967310	1.79769e+308	0.484389	Protein Coding		ENST00000570760	ENSG00000262526	CTD-2545G14.7	chr17:7143332-7167302	1.79769e+308	0.496287	Protein Coding		ENST00000362639	ENSG00000199509	RNA5SP477	chr20:21106623-21227260	1.79769e+308	0.472729	rRNA
ENST00000303806	ENSG00000196331	HIST1H2BO	chr6:27861202-27861669	2.02434	0.0896138	Protein Coding		ENST00000591834	ENSG00000267281	RP11-793H13.10	chr12:53900471-54020199	3.2868	0.848917	Protein Coding		ENST00000362660	ENSG00000199530	Y_RNA	chr4:83739813-83934079	1.79769e+308	0.484568	misc_RNA
ENST00000234347	ENSG00000196415	PRTN3	chr19:840962-848175	6.45578	3.81441e-07	Protein Coding		ENST00000595906	ENSG00000269506	AC110792.1	chr4:54243809-55164414	2.01169	0.950309	Protein Coding		ENST00000362757	ENSG00000199627	RNU6-1010P	chr7:130626518-131182453	1.79769e+308	0.487982	snRNA
ENST00000354464	ENSG00000196497	IPO4	chr14:24641061-24708448	2.355	0.913322	Protein Coding		ENST00000602390	ENSG00000269897	COMMD3-BMI1	chr10:22604902-22620413	1.79769e+308	0.405912	Protein Coding		ENST00000362775	ENSG00000199645	RNU6-1330P	chr5:74073398-74163679	1.79769e+308	0.450095	snRNA
ENST00000450303	ENSG00000196504	PRPF40A	chr2:153508106-153617767	2.6108	0.982381	Protein Coding		ENST00000004103	ENSG00000002933	TMEM176A	chr7:150488372-150502208	-2.5451	0.64245	Protein Coding		ENST00000362863	ENSG00000199733	RNA5SP307	chr10:26727131-26856732	1.79769e+308	0.483821	rRNA
ENST00000532867	ENSG00000196535	MYO18A	chr17:27400527-27507430	1.79769e+308	0.498678	Protein Coding		ENST00000481305	ENSG00000002933	TMEM176A	chr7:150488372-150502208	-2.05194	0.974318	Protein Coding		ENST00000362935	ENSG00000199805	RNU1-134P	chr20:62526517-62567384	2.63529	0.93556	snRNA
ENST00000559124	ENSG00000196663	TECPR2	chr14:102829299-102968818	2.30617	0.953772	Protein Coding		ENST00000588062	ENSG00000007255	TRAPPC6A	chr19:45574757-45808541	-2.12422	0.96832	Protein Coding		ENST00000363020	ENSG00000199890	Y_RNA	chr1:111981259-112005395	1.79769e+308	0.486123	misc_RNA
ENST00000339270	ENSG00000197262	CCL4L2	chr17:34580901-34808104	2.64909	0.560823	Protein Coding		ENST00000395040	ENSG00000007264	MATK	chr19:3777970-3802127	-2.04217	0.601059	Protein Coding		ENST00000363171	ENSG00000200041	Y_RNA	chr9:77796435-77796537	1.79769e+308	0.291759	misc_RNA
ENST00000356476	ENSG00000197409	HIST1H3D	chr6:26197067-26199521	2.05515	1	Protein Coding		ENST00000559358	ENSG00000007312	CD79B	chr17:62006099-62009714	-2.04283	0.903415	Protein Coding		ENST00000363220	ENSG00000200090	Y_RNA	chr11:47738071-47788995	1.79769e+308	0.486349	misc_RNA
ENST00000436527	ENSG00000197471	SPN	chr16:29674299-29710020	2.48244	0.850762	Protein Coding		ENST00000536371	ENSG00000008394	MGST1	chr12:16500075-16763528	-1.79769e+308	1	Protein Coding		ENST00000363299	ENSG00000200169	RNU5D-1	chr1:45196726-45196842	2.76464	0.35581	snRNA
ENST00000263621	ENSG00000197561	ELANE	chr19:851013-856242	5.72185	1	Protein Coding		ENST00000529550	ENSG00000008517	IL32	chr16:3115297-3137101	-1.79769e+308	0.416815	Protein Coding		ENST00000363434	ENSG00000200304	RNU6-1255P	chr8:131064352-131455906	1.79769e+308	0.488262	snRNA
ENST00000590230	ENSG00000197561	ELANE	chr19:851013-856242	2.2109	0.969053	Protein Coding		ENST00000477431	ENSG00000009790	TRAF3IP3	chr1:209929376-209957904	-2.36197	0.979016	Protein Coding		ENST00000363781	ENSG00000200651	Y_RNA	chr17:75253818-75496678	1.79769e+308	0.492203	misc_RNA
ENST00000299502	ENSG00000197632	SERPINB2	chr18:61538925-61609601	3.01976	0.0159841	Protein Coding		ENST00000524310	ENSG00000010810	FYN	chr6:111981534-112194655	-2.1386	0.993062	Protein Coding		ENST00000363795	ENSG00000200665	RNU6-1188P	chr12:116395710-116715143	1.79769e+308	0.489967	snRNA
ENST00000356950	ENSG00000197903	HIST1H2BK	chr6:27106072-27114619	3.4229	1	Protein Coding		ENST00000394601	ENSG00000011304	PTBP1	chr19:797074-812327	-2.02937	0.780346	Protein Coding		ENST00000363815	ENSG00000200685	Y_RNA	chr11:13690216-13753893	1.79769e+308	0.486219	misc_RNA
ENST00000581878	ENSG00000197971	MBP	chr18:74686645-74845639	3.30652	0.972247	Protein Coding		ENST00000472679	ENSG00000013441	CLK1	chr2:201717731-201729422	-1.79769e+308	1	Protein Coding		ENST00000363925	ENSG00000200795	RNU4-1	chr12:120730899-120731040	3.05427	0.31241	snRNA
ENST00000358855	ENSG00000198000	NOL8	chr9:95059639-95432547	2.16336	1	Protein Coding		ENST00000422190	ENSG00000017260	ATP2C1	chr3:130569438-131100319	-2.19519	0.887886	Protein Coding		ENST00000363970	ENSG00000200840	RNU6-82P	chr13:28712642-28869475	1.79769e+308	0.488793	snRNA
ENST00000401042	ENSG00000198160	MIER1	chr1:67390577-67454302	7.75433	0.700981	Protein Coding		ENST00000504612	ENSG00000017260	ATP2C1	chr3:130569438-131100319	-11.2997	0.919598	Protein Coding		ENST00000364054	ENSG00000200924	RNU6-1048P	chr2:44113646-44223144	1.79769e+308	0.481	snRNA
ENST00000508268	ENSG00000198498	TMA16	chr4:164415593-164441691	2.51001	0.741433	Protein Coding		ENST00000539015	ENSG00000022267	FHL1	chrX:135229558-135293518	-10.4733	0.778268	Protein Coding		ENST00000364228	ENSG00000201098	RNY1	chr7:148684227-148684340	1.79769e+308	0.304589	misc_RNA
ENST00000413010	ENSG00000198586	TLK1	chr2:171847332-172087824	5.77908	0.729801	Protein Coding		ENST00000590623	ENSG00000031823	RANBP3	chr19:5916149-5978153	-3.35014	0.993958	Protein Coding		ENST00000364432	ENSG00000201302	SNORA65	chr9:130209952-130213684	2.51891	0.96913	snoRNA
ENST00000553995	ENSG00000198668	CALM1	chr14:90862845-90874605	2.23822	0.940295	Protein Coding		ENST00000519239	ENSG00000037241	RPL26L1	chr5:172381788-172396774	-2.00887	0.807557	Protein Coding		ENST00000364470	ENSG00000201340	Y_RNA	chr17:48770550-48785285	1.79769e+308	0.472154	misc_RNA
ENST00000362032	ENSG00000198829	SUCNR1	chr3:151451703-151645963	2.87603	0.0148471	Protein Coding		ENST00000540823	ENSG00000042980	ADAM28	chr8:24151552-24769586	-2.21538	0.882238	Protein Coding		ENST00000364581	ENSG00000201451	Y_RNA	chr9:136204564-136204661	1.79769e+308	0.304589	misc_RNA
ENST00000464888	ENSG00000198830	HMGN2	chr1:26798940-26802463	2.20809	0.966163	Protein Coding		ENST00000361696	ENSG00000049247	UTS2	chr1:7844379-7913572	-5.41324	0.573224	Protein Coding		ENST00000364654	ENSG00000201524	RNU6-450P	chr17:57924798-57924905	1.79769e+308	0.291759	snRNA
ENST00000394249	ENSG00000198901	PRC1	chr15:91509269-91538859	3.04234	0.106063	Protein Coding		ENST00000377516	ENSG00000049247	UTS2	chr1:7844379-7913572	-2.01114	0.350632	Protein Coding		ENST00000364774	ENSG00000201644	Y_RNA	chr4:76567965-76649709	1.79769e+308	0.485239	misc_RNA
ENST00000556982	ENSG00000198901	PRC1	chr15:91509269-91538859	2.11287	0.846554	Protein Coding		ENST00000541131	ENSG00000055163	CYFIP2	chr5:156687131-157002783	-2.12136	0.811026	Protein Coding		ENST00000364931	ENSG00000201801	RNU5E-4P	chr1:11969864-11969984	1.79769e+308	0.199718	snRNA
ENST00000395810	ENSG00000198915	RASGEF1A	chr10:43689982-43762367	14.396	0.957257	Protein Coding		ENST00000547897	ENSG00000063177	RPL18	chr19:49118584-49140695	-2.28828	0.884862	Protein Coding		ENST00000365149	ENSG00000202019	Y_RNA	chr22:31608224-31676066	2.10818	0.952806	misc_RNA
ENST00000567057	ENSG00000198931	APRT	chr16:88875746-88878352	2.03369	0.976374	Protein Coding		ENST00000564518	ENSG00000063854	HAGH	chr16:1845620-1934295	-1.79769e+308	0.234279	Protein Coding		ENST00000365176	ENSG00000202046	Y_RNA	chr2:120770580-120974855	1.79769e+308	0.460652	misc_RNA
ENST00000362049	ENSG00000204463	BAG6	chr6:31606804-31625987	1.79769e+308	0.426754	Protein Coding		ENST00000433129	ENSG00000064687	ABCA7	chr19:1040101-1065571	-3.524	1	Protein Coding		ENST00000365280	ENSG00000202150	RNU6-407P	chr20:33563205-33680674	1.79769e+308	0.483592	snRNA
ENST00000484378	ENSG00000204525	HLA-C	chr6:31236525-31239907	1.79769e+308	0.499734	Protein Coding		ENST00000547411	ENSG00000064763	FAR2	chr12:29302035-29534122	-1.79769e+308	0.403467	Protein Coding		ENST00000365385	ENSG00000202255	Y_RNA	chr20:35280168-35374533	1.79769e+308	0.478058	misc_RNA
ENST00000360323	ENSG00000204632	HLA-G	chr6:29794743-29798902	2.32365	0.683979	Protein Coding		ENST00000470356	ENSG00000064961	HMG20B	chr19:3506270-3579086	-2.59817	0.992376	Protein Coding		ENST00000365402	ENSG00000202272	Y_RNA	chrX:23791108-23801073	1.79769e+308	0.426685	misc_RNA
ENST00000378352	ENSG00000205020	CCL4L1	chr17:34538309-34540280	2.91452	0.401651	Protein Coding		ENST00000537842	ENSG00000067182	TNFRSF1A	chr12:6437922-6451280	-6.40128	0.918942	Protein Coding		ENST00000365571	ENSG00000202441	RNY4P10	chr6:33161364-33172216	1.79769e+308	0.487829	misc_RNA
ENST00000540164	ENSG00000205336	GPR56	chr16:57644563-57698944	1.79769e+308	0.311687	Protein Coding		ENST00000261340	ENSG00000069493	CLEC2D	chr12:9817564-9848823	-10.6089	0.922732	Protein Coding		ENST00000365591	ENSG00000202461	Y_RNA	chr1:12079522-12092102	1.79769e+308	0.477643	misc_RNA
ENST00000564722	ENSG00000205336	GPR56	chr16:57644563-57698944	2.90094	0.983536	Protein Coding		ENST00000557845	ENSG00000069869	NEDD4	chr15:56119119-56285944	-1.79769e+308	0.414404	Protein Coding		ENST00000365668	ENSG00000202538	RNU4-2	chr12:120729565-120729706	2.07261	0.162995	snRNA
ENST00000399614	ENSG00000205531	NAP1L4	chr11:2965666-3013607	2.63293	0.980968	Protein Coding		ENST00000439160	ENSG00000070814	TCOF1	chr5:149737201-149779871	-2.09263	0.625748	Protein Coding		ENST00000494367	ENSG00000204622	HLA-J	chr6:29968787-30032686	2.10876	0.131114	pseudogene
ENST00000497037	ENSG00000206560	ANKRD28	chr3:15708742-15901278	2.37314	0.317944	Protein Coding		ENST00000264785	ENSG00000071127	WDR1	chr4:10075962-10118573	-1.79769e+308	0.480829	Protein Coding		ENST00000378012	ENSG00000204936	CD177	chr19:43857810-43873122	3.16295	0.792023	polymorphic_pseudogene
ENST00000401506	ENSG00000213626	LBH	chr2:30454396-30546596	1.79769e+308	0.47735	Protein Coding		ENST00000540528	ENSG00000072274	TFRC	chr3:195754053-195809060	-11.3924	1	Protein Coding		ENST00000607517	ENSG00000204936	CD177	chr19:43857810-43873122	3.86022	1.37498e-05	polymorphic_pseudogene
ENST00000441461	ENSG00000213639	PPP1CB	chr2:28974505-29093167	1.79769e+308	0.44113	Protein Coding		ENST00000559627	ENSG00000073756	PTGS2	chr1:186640922-186649559	-2.28999	0.450821	Protein Coding		ENST00000545024	ENSG00000205565	RP11-497H16.6	chr5:69803905-69808422	2.22925	0.00996347	pseudogene
ENST00000292896	ENSG00000213931	HBE1	chr11:5274419-5667019	4.11486	1	Protein Coding		ENST00000356360	ENSG00000073921	PICALM	chr11:85668726-85780924	-1.79769e+308	0.448212	Protein Coding		ENST00000541196	ENSG00000206337	HCP5	chr6:31368478-31445283	9.35672	1	sense_overlapping
ENST00000527972	ENSG00000214872	SMTNL1	chr11:57308978-57318108	13.5479	1	Protein Coding		ENST00000524203	ENSG00000078674	PCM1	chr8:17780348-17885478	-2.61477	0.996626	Protein Coding		ENST00000383868	ENSG00000206595	RNU6-877P	chr1:51819934-52027301	1.79769e+308	0.48446	snRNA
ENST00000491631	ENSG00000214941	ZSWIM7	chr17:15879873-16256970	4.71033	0.90411	Protein Coding		ENST00000588061	ENSG00000078687	TNRC6C	chr17:76000248-76139049	-2.69757	0.971533	Protein Coding		ENST00000383895	ENSG00000206622	SNORA69	chrX:118920466-118925606	1.79769e+308	0.484397	snoRNA
ENST00000489835	ENSG00000224940	PRRT4	chr7:127990378-128001739	3.39655	0.0157405	Protein Coding		ENST00000345358	ENSG00000087088	BAX	chr19:49458071-49465055	-2.20189	0.807425	Protein Coding		ENST00000384095	ENSG00000206822	Y_RNA	chr14:64063756-64108579	1.79769e+308	0.461465	misc_RNA
ENST00000431067	ENSG00000228278	ORM2	chr9:117092148-117095532	2.22953	0.177909	Protein Coding		ENST00000549989	ENSG00000088986	DYNLL1	chr12:120907652-120936296	-2.12247	0.827532	Protein Coding		ENST00000384097	ENSG00000206824	Y_RNA	chr17:48450580-48475249	1.79769e+308	0.477773	misc_RNA
ENST00000259396	ENSG00000229314	ORM1	chr9:117085335-117088755	2.5681	0.0213209	Protein Coding		ENST00000551914	ENSG00000089157	RPLP0	chr12:120634488-120639038	-1.79769e+308	0.492639	Protein Coding		ENST00000384148	ENSG00000206875	RNU6-761P	chr6:41902670-42018095	1.79769e+308	0.485241	snRNA
ENST00000437116	ENSG00000231925	TAPBP	chr6:33267470-33282164	2.3867	0.668872	Protein Coding		ENST00000228307	ENSG00000089159	PXN	chr12:120639093-120703574	-2.77843	0.969278	Protein Coding		ENST00000384170	ENSG00000206897	SNORA9	chr12:124086623-124118313	2.47707	0.9333	snoRNA
ENST00000428849	ENSG00000237649	KIFC1	chr6:33359312-33377701	2.36932	0.0159336	Protein Coding		ENST00000494302	ENSG00000089820	ARHGAP4	chrX:153126968-153200676	-1.79769e+308	0.329097	Protein Coding		ENST00000384175	ENSG00000206902	Y_RNA	chr3:53317446-53381654	1.79769e+308	0.473898	misc_RNA
ENST00000379757	ENSG00000239264	TXNDC5	chr6:7727029-8102811	2.26229	0.0175746	Protein Coding		ENST00000599225	ENSG00000090006	LTBP4	chr19:41098788-41135725	-3.30893	0.899521	Protein Coding		ENST00000384199	ENSG00000206926	RNU6-1024P	chr3:15422781-15563258	1.79769e+308	0.46786	snRNA
ENST00000327857	ENSG00000239839	DEFA3	chr8:6854287-6875823	3.90235	0.000199879	Protein Coding		ENST00000495268	ENSG00000095787	WAC	chr10:28811580-28912041	-2.91627	0.949084	Protein Coding		ENST00000384295	ENSG00000207022	SNORA51	chr1:93307723-93427057	1.79769e+308	0.453797	snoRNA
ENST00000441880	ENSG00000241489	IDS	chrX:148558520-148632055	6.80888	0.917861	Protein Coding		ENST00000490442	ENSG00000096746	HNRNPH3	chr10:70042416-70167051	-1.79769e+308	0.377406	Protein Coding		ENST00000384360	ENSG00000207088	SNORA7B	chr3:129100140-129118498	3.90151	0.840321	snoRNA
ENST00000407550	ENSG00000242114	MTFP1	chr22:30727976-30825045	2.12571	0.913331	Protein Coding		ENST00000585630	ENSG00000099622	CIRBP	chr19:1259383-1274879	-3.09528	0.989853	Protein Coding		ENST00000384363	ENSG00000207091	Y_RNA	chr15:34525459-34630261	1.79769e+308	0.490495	misc_RNA
ENST00000412752	ENSG00000242114	MTFP1	chr22:30727976-30825045	2.1637	0.981093	Protein Coding		ENST00000589235	ENSG00000099622	CIRBP	chr19:1259383-1274879	-2.49643	0.956268	Protein Coding		ENST00000384519	ENSG00000207248	RNU6-1005P	chr16:21608538-21668794	1.79769e+308	0.489172	snRNA
ENST00000489658	ENSG00000242114	MTFP1	chr22:30727976-30825045	2.15429	0.978182	Protein Coding		ENST00000215375	ENSG00000099624	ATP5D	chr19:1241748-1244824	-3.41532	0.952396	Protein Coding		ENST00000384560	ENSG00000207290	Y_RNA	chr5:127593600-128369335	1.79769e+308	0.474675	misc_RNA
ENST00000238508	ENSG00000242550	SERPINB10	chr18:61538925-61609601	3.58348	0.0680637	Protein Coding		ENST00000560763	ENSG00000100664	EIF5	chr14:103799880-103811362	-2.11778	0.991608	Protein Coding		ENST00000384576	ENSG00000207306	RNU6-1152P	chr17:46210801-46507637	1.79769e+308	0.474727	snRNA
ENST00000340134	ENSG00000244242	IFITM10	chr11:1753639-1785255	2.08971	0.944298	Protein Coding		ENST00000402399	ENSG00000100721	TCL1A	chr14:96176303-96223993	-2.04992	0.908447	Protein Coding		ENST00000384583	ENSG00000207313	SNORA2B	chr12:49047183-49076021	1.79769e+308	0.448689	snoRNA
ENST00000432826	ENSG00000248385	TARM1	chr19:54573148-54584634	3.14687	0.155405	Protein Coding		ENST00000555202	ENSG00000100721	TCL1A	chr14:96176303-96223993	-2.19683	0.750916	Protein Coding		ENST00000384614	ENSG00000207344	SNORA22	chr7:64498731-64535091	1.79769e+308	0.455629	snoRNA
ENST00000533866	ENSG00000254415	SIGLEC14	chr19:52114780-52150151	2.1714	0.990596	Protein Coding		ENST00000557043	ENSG00000100721	TCL1A	chr14:96176303-96223993	-2.08254	0.186253	Protein Coding		ENST00000384629	ENSG00000207359	RNU6-925P	chr8:90912948-90913052	1.79769e+308	0.3132	snRNA
ENST00000526893	ENSG00000254709	IGLL5	chr22:23229959-23238287	3.03241	0.162396	Protein Coding		ENST00000461356	ENSG00000101391	CDK5RAP1	chr20:31946644-31989367	-2.3409	0.965807	Protein Coding		ENST00000384653	ENSG00000207383	Y_RNA	chr2:113337060-113337161	1.79769e+308	0.231736	misc_RNA
ENST00000540732	ENSG00000255730	CTC-435M10.3	chr19:41768400-41930910	2.69091	0.912263	Protein Coding		ENST00000217964	ENSG00000101849	TBL1X	chrX:9431334-9687780	-2.05197	0.810504	Protein Coding		ENST00000384726	ENSG00000207457	RNU6-476P	chr22:42069933-42094140	1.79769e+308	0.471524	snRNA
ENST00000392841	ENSG00000256269	HMBS	chr11:118955575-118964259	2.28356	0.212697	Protein Coding		ENST00000461669	ENSG00000101901	ALG13	chrX:110909042-111003877	-2.18632	0.966787	Protein Coding		ENST00000384744	ENSG00000207475	SNORA42	chr1:155882833-155904191	1.79769e+308	0.438387	snoRNA
ENST00000355906	ENSG00000257017	HP	chr16:72078187-72210777	3.73829	0.471866	Protein Coding		ENST00000378784	ENSG00000102445	KIAA0226L	chr13:46916138-47012325	-2.81619	0.899683	Protein Coding		ENST00000384762	ENSG00000207493	SNORA46	chr16:58549382-58663790	1.79769e+308	0.481684	snoRNA
ENST00000565574	ENSG00000257017	HP	chr16:72078187-72210777	3.7176	0.315605	Protein Coding		ENST00000570702	ENSG00000103355	PRSS33	chr16:2833953-2837949	-2.68676	0.865168	Protein Coding		ENST00000384794	ENSG00000207525	Y_RNA	chr16:74485855-74641012	1.79769e+308	0.487369	misc_RNA
ENST00000567185	ENSG00000257017	HP	chr16:72078187-72210777	12.6776	0.865933	Protein Coding		ENST00000522965	ENSG00000104312	RIPK2	chr8:90769974-90803291	-1.79769e+308	0.110219	Protein Coding		ENST00000384964	ENSG00000207697	MIR573	chr4:24519063-24586173	1.79769e+308	0.485408	miRNA
ENST00000567612	ENSG00000257017	HP	chr16:72078187-72210777	4.15188	0.741663	Protein Coding		ENST00000466595	ENSG00000104388	RAB2A	chr8:61429415-61536186	-2.34294	0.982822	Protein Coding		ENST00000386747	ENSG00000209482	SNORD83A	chr22:39708886-39716394	1.79769e+308	0.493273	snoRNA
ENST00000409338	ENSG00000257529	RPL36A-HNRNPH2	chrX:100645811-100669121	2.47646	0.98995	Protein Coding		ENST00000529854	ENSG00000104518	GSDMD	chr8:144635376-144645232	-2.30136	0.996696	Protein Coding		ENST00000390226	ENSG00000211581	MIR765	chr1:156904631-157015162	3.10239	0.941595	miRNA
ENST00000546910	ENSG00000258227	CLEC5A	chr7:141607612-141806547	2.11825	0.743023	Protein Coding		ENST00000601638	ENSG00000104960	PTOV1	chr19:50321538-50364001	-1.79769e+308	0.371968	Protein Coding		ENST00000390519	ENSG00000211871	TRAJ18	chr14:22994619-22994685	1.79769e+308	0.331227	TR_J_gene
ENST00000554161	ENSG00000258572	RP11-1070N10.3	chr14:95982472-95984248	2.79992	0.0385437	Protein Coding		ENST00000586742	ENSG00000104964	AES	chr19:3052907-3063105	-2.06408	0.975811	Protein Coding		ENST00000390957	ENSG00000212259	RNU6-308P	chr5:94799598-94890711	1.79769e+308	0.475987	snRNA
ENST00000439343	ENSG00000259040	BLOC1S5-TXNDC5	chr6:7727029-8102811	2.93648	0.952916	Protein Coding		ENST00000448689	ENSG00000104972	LILRB1	chr19:55084386-55150343	-2.48763	0.990227	Protein Coding		ENST00000391239	ENSG00000212541	RNU6-510P	chr1:38457133-38457241	1.79769e+308	0.331227	snRNA
ENST00000570760	ENSG00000262526	CTD-2545G14.7	chr17:7143332-7167302	1.79769e+308	0.491135	Protein Coding		ENST00000594583	ENSG00000105197	TIMM50	chr19:39971051-39984422	-3.4099	0.675964	Protein Coding		ENST00000391242	ENSG00000212544	RNVU1-19	chr1:149514089-149514256	1.79769e+308	0.101933	snRNA
ENST00000267853	ENSG00000263155	MYZAP	chr15:57884105-58074960	2.01064	0.448921	Protein Coding		ENST00000486368	ENSG00000105221	AKT2	chr19:40736223-40791443	-1.79769e+308	0.424441	Protein Coding		ENST00000396469	ENSG00000215030	RPL13P12	chr17:17286690-17287326	1.79769e+308	0.131375	pseudogene
ENST00000600484	ENSG00000268310	AC087645.1	chr17:76210266-76221717	2.05601	0.344183	Protein Coding		ENST00000339737	ENSG00000106268	NUDT1	chr7:2281856-2290781	-3.23618	0.576567	Protein Coding		ENST00000401177	ENSG00000215996	AC017084.1	chr2:70674411-70781325	1.79769e+308	0.480379	miRNA
ENST00000602390	ENSG00000269897	COMMD3-BMI1	chr10:22604902-22620413	1.79769e+308	0.404754	Protein Coding		ENST00000447204	ENSG00000106565	TMEM176B	chr7:150488372-150502208	-2.12961	0.848745	Protein Coding		ENST00000401271	ENSG00000216090	MIR937	chr8:144873089-144897549	1.79769e+308	0.479691	miRNA
ENST00000343572	ENSG00000272636	DOC2B	chr17:5809-31427	3.85293	0.0660139	Protein Coding		ENST00000450753	ENSG00000106565	TMEM176B	chr7:150488372-150502208	-3.05462	0.821888	Protein Coding		ENST00000408098	ENSG00000221025	MIR1250	chr17:79008947-79156964	2.9369	0.939656	miRNA
ENST00000312678	ENSG00000006125	AP2B1	chr17:33901813-34053436	-11.7952	0.937657	Protein Coding		ENST00000376537	ENSG00000106829	TLE4	chr9:82186687-82341658	-3.40684	0.978529	Protein Coding		ENST00000408175	ENSG00000221102	SNORA11B	chr14:91336798-91691976	1.79769e+308	0.485462	snoRNA
ENST00000579158	ENSG00000007237	GAS7	chr17:9813925-10101868	-2.1687	0.960883	Protein Coding		ENST00000373156	ENSG00000106992	AK1	chr9:130628758-130667687	-2.4062	0.937394	Protein Coding		ENST00000408178	ENSG00000221105	AL159997.1	chr9:135037333-135119921	1.79769e+308	0.483767	miRNA
ENST00000540548	ENSG00000007541	PIGQ	chr16:616994-634136	-3.05158	0.91939	Protein Coding		ENST00000529383	ENSG00000108312	UBTF	chr17:42269172-42301078	-1.79769e+308	0.379006	Protein Coding		ENST00000410276	ENSG00000222208	RNA5SP129	chr3:37283279-37408242	1.79769e+308	0.481094	rRNA
ENST00000536371	ENSG00000008394	MGST1	chr12:16500075-16763528	-7.52569	1	Protein Coding		ENST00000584525	ENSG00000108465	CDK5RAP3	chr17:46018871-46073562	-2.20305	0.997761	Protein Coding		ENST00000410335	ENSG00000222267	RNU6-892P	chr8:20087289-20087388	1.79769e+308	0.259349	snRNA
ENST00000480907	ENSG00000013374	NUB1	chr7:151038784-151110440	-2.47658	0.961314	Protein Coding		ENST00000509335	ENSG00000108848	LUC7L3	chr17:48796904-48833574	-4.57323	0.878217	Protein Coding		ENST00000410682	ENSG00000222614	Y_RNA	chr19:47222763-47291851	1.79769e+308	0.487167	misc_RNA
ENST00000472679	ENSG00000013441	CLK1	chr2:201717731-201729422	-1.79769e+308	1	Protein Coding		ENST00000506761	ENSG00000109466	KLHL2	chr4:165995573-166244308	-1.79769e+308	0.187762	Protein Coding		ENST00000410876	ENSG00000222808	RNU4-47P	chr17:75082797-75213179	2.27824	0.97902	snRNA
ENST00000504612	ENSG00000017260	ATP2C1	chr3:130569438-131100319	-6.34661	0.747941	Protein Coding		ENST00000531504	ENSG00000110422	HIPK3	chr11:33278217-33378569	-3.55066	1	Protein Coding		ENST00000410949	ENSG00000222881	Y_RNA	chr17:38544767-38574202	1.79769e+308	0.466061	misc_RNA
ENST00000469799	ENSG00000018280	SLC11A1	chr2:219246751-219261617	-2.29208	0.986373	Protein Coding		ENST00000367054	ENSG00000112096	SOD2	chr6:160090088-160210781	-2.11313	0.998465	Protein Coding		ENST00000411054	ENSG00000222986	RNU5A-5P	chr1:231664398-232177018	1.79769e+308	0.480594	snRNA
ENST00000526530	ENSG00000023697	DERA	chr12:16064105-16190220	-2.40813	0.799569	Protein Coding		ENST00000492396	ENSG00000114209	PDCD10	chr3:167401085-167452727	-2.81261	0.985845	Protein Coding		ENST00000411112	ENSG00000223044	RNU6-130P	chr6:82879699-82957471	1.79769e+308	0.477076	snRNA
ENST00000525469	ENSG00000026508	CD44	chr11:35160416-35253949	-1.79769e+308	0.34168	Protein Coding		ENST00000442208	ENSG00000115085	ZAP70	chr2:98330022-98356325	-8.59863	1	Protein Coding		ENST00000411130	ENSG00000223062	RNU6-1245P	chr1:28151048-28151154	1.79769e+308	0.304589	snRNA
ENST00000520072	ENSG00000036448	MYOM2	chr8:1993154-2113475	-3.20774	0.245122	Protein Coding		ENST00000409493	ENSG00000115274	INO80B	chr2:74682149-74688018	-2.06106	0.978296	Protein Coding		ENST00000411245	ENSG00000223177	RNA5SP39	chr13:108903587-108960832	3.10917	0.952759	rRNA
ENST00000520298	ENSG00000036448	MYOM2	chr8:1993154-2113475	-2.95562	0.16168	Protein Coding		ENST00000409696	ENSG00000115523	GNLY	chr2:85912297-85925977	-1.79769e+308	0.463848	Protein Coding		ENST00000411331	ENSG00000223263	RNU6-387P	chr1:67873492-67896098	1.79769e+308	0.485543	snRNA
ENST00000523595	ENSG00000036448	MYOM2	chr8:1993154-2113475	-3.04871	0.484211	Protein Coding		ENST00000463841	ENSG00000115541	HSPE1	chr2:198351304-198418423	-2.11808	0.964166	Protein Coding		ENST00000411342	ENSG00000223274	RNA5SP498	chrX:1387692-1429274	1.79769e+308	0.474075	rRNA
ENST00000514127	ENSG00000037474	NSUN2	chr5:6599351-6633404	-1.79769e+308	0.38621	Protein Coding		ENST00000495200	ENSG00000115541	HSPE1	chr2:198351304-198418423	-3.63805	0.998928	Protein Coding		ENST00000457582	ENSG00000223629	DEFA8P	chr8:6808247-6809121	4.69132	0.0738067	pseudogene
ENST00000513336	ENSG00000049860	HEXB	chr5:73923233-74072737	-1.79769e+308	0.437308	Protein Coding		ENST00000494862	ENSG00000115677	HDLBP	chr2:242166678-242293442	-1.79769e+308	0.483707	Protein Coding		ENST00000513638	ENSG00000225492	GBP1P1	chr1:89873237-89891802	2.05311	0.131455	pseudogene
ENST00000463155	ENSG00000054277	OPN3	chr1:241695433-241965435	-2.31242	0.969507	Protein Coding		ENST00000407246	ENSG00000116171	SCP2	chr1:53392900-53517375	-9.66399	0.861984	Protein Coding		ENST00000366140	ENSG00000225964	AC017076.5	chr2:6968644-6980595	2.05915	0.0641163	antisense
ENST00000446940	ENSG00000055917	PUM2	chr2:20448451-20551995	-1.79769e+308	0.475594	Protein Coding		ENST00000449480	ENSG00000116750	UCHL5	chr1:192981379-193060907	-2.47208	0.991248	Protein Coding		ENST00000544072	ENSG00000226608	FTLP3	chr20:4004551-4005091	11.8998	0.993373	pseudogene
ENST00000484746	ENSG00000058668	ATP2B4	chr1:203595688-203713209	-2.6259	0.79928	Protein Coding		ENST00000460795	ENSG00000116754	SRSF11	chr1:70671364-70718735	-3.07433	0.996145	Protein Coding		ENST00000455272	ENSG00000227325	AC021106.1	chr4:37892707-38140796	2.67278	1	pseudogene
ENST00000605099	ENSG00000062282	DGAT2	chr11:75469499-75514460	-2.06182	0.960955	Protein Coding		ENST00000463312	ENSG00000117318	ID3	chr1:23884408-23886285	-2.20641	0.37077	Protein Coding		ENST00000449243	ENSG00000229436	AC073850.6	chr7:79959507-80308593	2.48203	0.844096	pseudogene
ENST00000547411	ENSG00000064763	FAR2	chr12:29302035-29534122	-2.10778	0.989332	Protein Coding		ENST00000486541	ENSG00000117318	ID3	chr1:23884408-23886285	-2.15263	0.288734	Protein Coding		ENST00000426737	ENSG00000230290	ARMC2-AS1	chr6:109169618-109295186	1.79769e+308	0.434351	antisense
ENST00000590683	ENSG00000065000	AP3D1	chr19:2100987-2248678	-2.16764	0.996935	Protein Coding		ENST00000367041	ENSG00000117335	CD46	chr1:207925401-207968858	-2.22263	0.959401	Protein Coding		ENST00000432679	ENSG00000233265	MICF	chr6:29820139-29820268	1.79769e+308	0.240113	pseudogene
ENST00000552687	ENSG00000065357	DGKA	chr12:56295196-56347811	-2.09979	0.991938	Protein Coding		ENST00000534460	ENSG00000117625	RCOR3	chr1:211431718-211489727	-2.52702	0.997864	Protein Coding		ENST00000495032	ENSG00000233429	HOTAIRM1	chr7:27132611-27142430	1.79769e+308	0.494452	antisense
ENST00000539372	ENSG00000067182	TNFRSF1A	chr12:6437922-6451280	-3.67372	0.967734	Protein Coding		ENST00000473900	ENSG00000117691	NENF	chr1:212606228-212619714	-2.29223	0.62423	Protein Coding		ENST00000425948	ENSG00000234353	AP000347.4	chr22:23950638-24059543	2.30612	1	pseudogene
ENST00000496365	ENSG00000068438	FTSJ1	chrX:48334540-48344752	-2.75463	1	Protein Coding		ENST00000372686	ENSG00000119335	SET	chr9:131445702-131458679	-10.9491	1	Protein Coding		ENST00000420261	ENSG00000234515	PPP1R2P1	chr6:32846947-32847625	2.24355	0.212512	pseudogene
ENST00000261340	ENSG00000069493	CLEC2D	chr12:9817564-9848823	-11.3604	0.944467	Protein Coding		ENST00000265960	ENSG00000119487	MAPKAP1	chr9:128199671-128469513	-10.4775	0.858234	Protein Coding		ENST00000466086	ENSG00000234975	FTH1P2	chr1:228823161-228823574	10.1092	0.946762	pseudogene
ENST00000554743	ENSG00000071246	VASH1	chr14:77228531-77253067	-3.70314	1	Protein Coding		ENST00000574590	ENSG00000120071	KANSL1	chr17:44107281-44302733	-1.79769e+308	0.140004	Protein Coding		ENST00000364546	ENSG00000235408	SNORA71B	chr20:37049234-37063996	2.68984	0.883307	lincRNA
ENST00000579855	ENSG00000072210	ALDH3A2	chr17:19551448-19580911	-3.90708	0.795684	Protein Coding		ENST00000514554	ENSG00000120708	TGFBI	chr5:135364583-135399507	-2.49788	0.96415	Protein Coding		ENST00000431514	ENSG00000236073	RP11-487E1.2	chr1:21132962-21503377	1.79769e+308	0.482672	pseudogene
ENST00000540528	ENSG00000072274	TFRC	chr3:195754053-195809060	-1.79769e+308	1	Protein Coding		ENST00000436754	ENSG00000120913	PDLIM2	chr8:22435791-22461663	-1.79769e+308	0.406679	Protein Coding		ENST00000436582	ENSG00000236525	AC007278.2	chr2:103035148-103069025	2.07245	0.443067	sense_intronic
ENST00000573694	ENSG00000072864	NDE1	chr16:15737123-15950890	-2.24575	0.995658	Protein Coding		ENST00000368037	ENSG00000122224	LY9	chr1:160765863-160798051	-3.62943	0.848775	Protein Coding		ENST00000411941	ENSG00000236943	RP11-640M9.1	chr1:144275917-144521970	1.79769e+308	0.419772	antisense
ENST00000251968	ENSG00000074319	TSG101	chr11:18477370-18548779	-2.04659	0.423781	Protein Coding		ENST00000572584	ENSG00000122390	NAA60	chr16:3415098-3627401	-2.22469	0.897559	Protein Coding		ENST00000393394	ENSG00000237550	RPL9P9	chr15:82647359-82748784	1.79769e+308	0.103265	pseudogene
ENST00000540199	ENSG00000077097	TOP2B	chr3:25639474-25706430	-2.01162	0.947059	Protein Coding		ENST00000396679	ENSG00000123219	CENPK	chr5:64813592-64858998	-2.3602	0.513148	Protein Coding		ENST00000459243	ENSG00000238437	snoU13	chr11:93394804-93547861	1.79769e+308	0.48604	snoRNA
ENST00000567843	ENSG00000077235	GTF3C1	chr16:27470875-27561234	-4.98778	0.901404	Protein Coding		ENST00000552604	ENSG00000123329	ARHGAP9	chr12:57853917-57914300	-2.20101	0.997752	Protein Coding		ENST00000459328	ENSG00000238458	snoU13	chr6:18366966-18469105	1.79769e+308	0.486965	snoRNA
ENST00000461541	ENSG00000078589	P2RY10	chrX:78200828-78217451	-1.79769e+308	1	Protein Coding		ENST00000550582	ENSG00000123358	NR4A1	chr12:52416615-52453291	-2.32115	0.961887	Protein Coding		ENST00000459436	ENSG00000238513	snoU13	chr15:56119119-56285944	1.79769e+308	0.472143	snoRNA
ENST00000375957	ENSG00000083223	ZCCHC6	chr9:88902647-88969369	-1.79769e+308	1	Protein Coding		ENST00000368876	ENSG00000123505	AMD1	chr6:111195972-111216916	-2.75065	0.905541	Protein Coding		ENST00000459610	ENSG00000238564	snoU13	chr15:40226346-40327797	1.79769e+308	0.473795	snoRNA
ENST00000539513	ENSG00000088930	XRN2	chr20:21283941-21370463	-4.3209	0.885964	Protein Coding		ENST00000580099	ENSG00000125457	MIF4GD	chr17:73232693-73267308	-1.79769e+308	0.486545	Protein Coding		ENST00000459187	ENSG00000238622	SNORD97	chr11:10804859-10830657	1.79769e+308	0.499296	snoRNA
ENST00000551914	ENSG00000089157	RPLP0	chr12:120634488-120639038	-1.79769e+308	0.492639	Protein Coding		ENST00000590212	ENSG00000125743	SNRPD2	chr19:46190711-46207247	-2.0108	0.959696	Protein Coding		ENST00000459374	ENSG00000238713	Y_RNA	chr4:145888263-146101313	1.79769e+308	0.484461	misc_RNA
ENST00000228307	ENSG00000089159	PXN	chr12:120639093-120703574	-1.79769e+308	0.188308	Protein Coding		ENST00000554507	ENSG00000126777	KTN1	chr14:55965995-56168244	-1.79769e+308	0.18458	Protein Coding		ENST00000459167	ENSG00000238772	snoU13	chr7:36893960-37488852	1.79769e+308	0.477806	snoRNA
ENST00000542095	ENSG00000089818	NECAP1	chr12:8234806-8250367	-2.04346	0.989194	Protein Coding		ENST00000525769	ENSG00000127054	CPSF3L	chr1:1227755-1260071	-3.34307	0.863268	Protein Coding		ENST00000459034	ENSG00000238892	snoU13	chr11:66886739-67025558	1.79769e+308	0.486712	snoRNA
ENST00000421687	ENSG00000090621	PABPC4	chr1:40026487-40042462	-3.378	0.940584	Protein Coding		ENST00000398989	ENSG00000127824	TUBA4A	chr2:220094478-220142892	-1.79769e+308	0.47802	Protein Coding		ENST00000459613	ENSG00000239005	ACA64	chr4:140187316-140397763	1.79769e+308	0.482379	snoRNA
ENST00000445701	ENSG00000091181	IL5RA	chr3:3111232-3168297	-3.44376	0.891045	Protein Coding		ENST00000460184	ENSG00000127952	STYXL1	chr7:75625655-75677322	-1.79769e+308	0.28238	Protein Coding		ENST00000459563	ENSG00000239024	snoU13	chr17:2496503-2588909	1.79769e+308	0.475902	snoRNA
ENST00000446632	ENSG00000091181	IL5RA	chr3:3111232-3168297	-3.56276	0.403843	Protein Coding		ENST00000574003	ENSG00000129197	RPAIN	chr17:5185557-5372380	-3.49259	0.913068	Protein Coding		ENST00000459048	ENSG00000239052	snoU13	chr2:44394763-44471523	1.79769e+308	0.481572	snoRNA
ENST00000536128	ENSG00000092841	MYL6	chr12:56544579-56584068	-1.79769e+308	0.475834	Protein Coding		ENST00000543682	ENSG00000129347	KRI1	chr19:10654570-10676713	-2.91585	0.972524	Protein Coding		ENST00000459278	ENSG00000239096	snoU13	chr3:179322477-179345435	1.79769e+308	0.472154	snoRNA
ENST00000513367	ENSG00000096063	SRPK1	chr6:35773069-35889119	-3.52394	0.897939	Protein Coding		ENST00000320547	ENSG00000130723	PRRC2B	chr9:134269479-134375584	-6.62845	0.782522	Protein Coding		ENST00000458913	ENSG00000239100	snoU13	chr15:58887402-59042177	1.79769e+308	0.490637	snoRNA
ENST00000490442	ENSG00000096746	HNRNPH3	chr10:70042416-70167051	-1.79769e+308	0.377406	Protein Coding		ENST00000455343	ENSG00000131051	RBM39	chr20:34291530-34330234	-3.35296	0.999691	Protein Coding		ENST00000505444	ENSG00000250667	RP11-321E2.12	chr5:17495766-17495935	2.90394	0.436944	pseudogene
ENST00000585630	ENSG00000099622	CIRBP	chr19:1259383-1274879	-1.79769e+308	0.395649	Protein Coding		ENST00000461283	ENSG00000131051	RBM39	chr20:34291530-34330234	-4.92478	0.969105	Protein Coding		ENST00000510284	ENSG00000251230	RP11-701P16.5	chr4:185765738-185776905	2.29076	0.349503	lincRNA
ENST00000215375	ENSG00000099624	ATP5D	chr19:1241748-1244824	-2.93962	0.930928	Protein Coding		ENST00000563774	ENSG00000131143	COX4I1	chr16:85805363-85840650	-1.79769e+308	0.458316	Protein Coding		ENST00000515928	ENSG00000251737	snoU13	chr22:18111620-18213388	1.79769e+308	0.475512	snoRNA
ENST00000596984	ENSG00000099783	HNRNPM	chr19:8509650-8553998	-1.79769e+308	0.402269	Protein Coding		ENST00000353196	ENSG00000131473	ACLY	chr17:40023160-40086795	-2.25065	0.904349	Protein Coding		ENST00000516080	ENSG00000251889	RNU4-49P	chr2:48541775-48606433	1.79769e+308	0.472962	snRNA
ENST00000591588	ENSG00000099875	MKNK2	chr19:2037469-2051243	-2.35655	0.983723	Protein Coding		ENST00000394086	ENSG00000131759	RARA	chr17:38465443-38513094	-1.79769e+308	0.213318	Protein Coding		ENST00000516148	ENSG00000251957	RNU6-1095P	chr10:11962020-12085169	1.79769e+308	0.476616	snRNA
ENST00000215886	ENSG00000100079	LGALS2	chr22:37966254-37978623	-2.19946	0.0245863	Protein Coding		ENST00000572048	ENSG00000132386	SERPINF1	chr17:1665252-1680868	-2.07707	0.789616	Protein Coding		ENST00000516210	ENSG00000252019	RNU6ATAC9P	chr14:55308725-55369570	1.79769e+308	0.481743	snRNA
ENST00000554256	ENSG00000100461	RBM23	chr14:23369853-23388393	-2.04763	0.993239	Protein Coding		ENST00000391950	ENSG00000132522	GPS2	chr17:7210317-7232712	-2.76079	0.883632	Protein Coding		ENST00000516323	ENSG00000252132	RNU6-795P	chr10:38299577-38354016	1.79769e+308	0.485373	snRNA
ENST00000556827	ENSG00000100644	HIF1A	chr14:62147758-62263146	-2.01812	0.966307	Protein Coding		ENST00000573059	ENSG00000132522	GPS2	chr17:7210317-7232712	-2.56526	0.996254	Protein Coding		ENST00000516341	ENSG00000252150	AC092574.2	chr4:419223-492945	1.79769e+308	0.474727	miRNA
ENST00000555839	ENSG00000100823	APEX1	chr14:20923349-20929771	-2.14683	0.984039	Protein Coding		ENST00000485271	ENSG00000132781	MUTYH	chr1:45794834-45956872	-2.7238	0.984632	Protein Coding		ENST00000516393	ENSG00000252202	Y_RNA	chr5:179224596-179334859	1.79769e+308	0.491948	misc_RNA
ENST00000448254	ENSG00000101181	MTG2	chr20:60758084-60778624	-2.8113	0.948015	Protein Coding		ENST00000358024	ENSG00000133069	TMCC2	chr1:205197303-205242471	-2.09242	0.69596	Protein Coding		ENST00000516398	ENSG00000252207	RNA5SP365	chr12:90120712-90120819	1.79769e+308	0.304589	rRNA
ENST00000461356	ENSG00000101391	CDK5RAP1	chr20:31946644-31989367	-1.79769e+308	0.251169	Protein Coding		ENST00000324262	ENSG00000133313	CNDP2	chr18:72163050-72188366	-3.27722	0.82697	Protein Coding		ENST00000516502	ENSG00000252311	RNU1-103P	chr16:85805363-85840650	1.79769e+308	0.486131	snRNA
ENST00000322896	ENSG00000102445	KIAA0226L	chr13:46916138-47012325	-4.99666	0.930032	Protein Coding		ENST00000274562	ENSG00000133706	LARS	chr5:145463948-145562223	-2.25089	0.784304	Protein Coding		ENST00000516552	ENSG00000252361	RNU6-118P	chr11:62574368-62599560	1.79769e+308	0.480379	snRNA
ENST00000378784	ENSG00000102445	KIAA0226L	chr13:46916138-47012325	-2.92447	0.8966	Protein Coding		ENST00000558473	ENSG00000134152	KATNBL1	chr15:34432874-34502297	-2.6036	0.988214	Protein Coding		ENST00000516828	ENSG00000252637	RNA5SP268	chr8:67876333-68255912	1.79769e+308	0.486968	rRNA
ENST00000393612	ENSG00000103051	COG4	chr16:70514470-70557468	-1.79769e+308	0.226384	Protein Coding		ENST00000540930	ENSG00000135124	P2RX4	chr12:121647659-121671909	-2.98637	1	Protein Coding		ENST00000516832	ENSG00000252641	RNU6-678P	chr3:133380841-133497850	1.79769e+308	0.379382	snRNA
ENST00000563455	ENSG00000103056	SMPD3	chr16:68344876-68482591	-2.23378	0.822523	Protein Coding		ENST00000405202	ENSG00000136261	BZW2	chr7:16685755-16759523	-1.79769e+308	0.116128	Protein Coding		ENST00000516913	ENSG00000252722	SCARNA20	chr15:75413876-75414007	1.79769e+308	0.291759	snoRNA
ENST00000568088	ENSG00000103064	SLC7A6	chr16:68298432-68344849	-3.05685	0.998507	Protein Coding		ENST00000476587	ENSG00000136521	NDUFB5	chr3:179322477-179345435	-2.59849	1	Protein Coding		ENST00000516934	ENSG00000252743	RNU6-850P	chr6:31707724-31733365	1.79769e+308	0.46852	snRNA
ENST00000564057	ENSG00000103187	COTL1	chr16:84599199-84651683	-2.11382	0.947113	Protein Coding		ENST00000370826	ENSG00000137955	RABGGTB	chr1:76190035-76260764	-3.6154	0.801415	Protein Coding		ENST00000516959	ENSG00000252768	RNU6-856P	chr3:52529353-52742182	1.79769e+308	0.491767	snRNA
ENST00000448525	ENSG00000103249	CLCN7	chr16:1494934-1525581	-2.74064	0.912293	Protein Coding		ENST00000492443	ENSG00000138061	CYP1B1	chr2:38150329-38408997	-2.12629	0.954065	Protein Coding		ENST00000516983	ENSG00000252792	U3	chr14:68168602-68283307	1.79769e+308	0.476859	snoRNA
ENST00000339854	ENSG00000103313	MEFV	chr16:3292027-3306627	-2.58004	0.886684	Protein Coding		ENST00000434234	ENSG00000138081	FBXO11	chr2:47922668-48134949	-2.27899	0.989742	Protein Coding		ENST00000516984	ENSG00000252793	RNA5SP196	chr5:145942788-146464347	1.79769e+308	0.461465	rRNA
ENST00000293851	ENSG00000103355	PRSS33	chr16:2833953-2837949	-3.76035	0.1872	Protein Coding		ENST00000483489	ENSG00000138095	LRPPRC	chr2:44113646-44223144	-9.21005	0.93102	Protein Coding		ENST00000517097	ENSG00000252906	SCARNA3	chr1:175913966-176176629	1.79769e+308	0.473695	snoRNA
ENST00000576886	ENSG00000103355	PRSS33	chr16:2833953-2837949	-3.89917	0.817809	Protein Coding		ENST00000446622	ENSG00000138363	ATIC	chr2:216176539-216214487	-2.23454	0.962886	Protein Coding		ENST00000517196	ENSG00000253005	RNU6-176P	chr1:28469247-28469352	1.79769e+308	0.304589	snRNA
ENST00000566233	ENSG00000103769	RAB11A	chr15:65903703-66184329	-4.25383	0.995813	Protein Coding		ENST00000468600	ENSG00000138385	SSB	chr2:170648442-170681441	-1.79769e+308	0.475784	Protein Coding		ENST00000517233	ENSG00000253042	SNORA70	chr1:202317826-202679545	1.79769e+308	0.477675	snoRNA
ENST00000522520	ENSG00000104231	ZFAND1	chr8:82613568-82671750	-9.70928	0.822111	Protein Coding		ENST00000392238	ENSG00000138439	FAM117B	chr2:203499900-203634480	-13.8338	0.852497	Protein Coding		ENST00000408472	ENSG00000254144	7SK	chr8:144624142-144631899	10.256	1	antisense
ENST00000522965	ENSG00000104312	RIPK2	chr8:90769974-90803291	-2.46661	0.911123	Protein Coding		ENST00000267219	ENSG00000139737	SLAIN1	chr13:78272022-78338377	-2.25497	1	Protein Coding		ENST00000533082	ENSG00000254789	RP11-531H8.2	chr11:15574400-15643937	2.38179	0.00654257	lincRNA
ENST00000519618	ENSG00000104472	CHRAC1	chr8:141521396-141527236	-2.02529	0.86453	Protein Coding		ENST00000560303	ENSG00000140350	ANP32A	chr15:69070873-69355083	-4.47839	0.985457	Protein Coding		ENST00000580625	ENSG00000258486	RN7SL1	chr14:50043389-50081390	2.84186	1	antisense
ENST00000601638	ENSG00000104960	PTOV1	chr19:50321538-50364001	-1.79769e+308	0.371968	Protein Coding		ENST00000560044	ENSG00000140374	ETFA	chr15:76352177-76603813	-3.68673	0.889688	Protein Coding		ENST00000555276	ENSG00000258644	SYNJ2BP-COX16	chr14:70791797-70883778	3.30685	0.72997	processed_transcript
ENST00000595185	ENSG00000104973	MED25	chr19:50321538-50364001	-2.37887	0.969859	Protein Coding		ENST00000590162	ENSG00000141524	TMC6	chr17:76000248-76139049	-2.11294	0.996039	Protein Coding		ENST00000553954	ENSG00000259052	AL157871.2	chr14:100673743-100772884	2.28552	0.913754	sense_overlapping
ENST00000593194	ENSG00000105048	TNNT1	chr19:55644161-55660722	-2.65485	1	Protein Coding		ENST00000578501	ENSG00000141551	CSNK1D	chr17:80186272-80231607	-2.14414	0.997906	Protein Coding		ENST00000560465	ENSG00000259268	AC007950.1	chr15:63748492-63761550	2.88818	0.0419355	lincRNA
ENST00000594583	ENSG00000105197	TIMM50	chr19:39971051-39984422	-1.79769e+308	0.211848	Protein Coding		ENST00000571570	ENSG00000141552	ANAPC11	chr17:79845712-79869340	-1.79769e+308	0.279197	Protein Coding		ENST00000561363	ENSG00000259651	CTD-2330J20.1	chr15:58245621-58861151	2.33794	0.964748	pseudogene
ENST00000599464	ENSG00000105287	PRKD2	chr19:47150868-47220384	-1.79769e+308	0.439949	Protein Coding		ENST00000590596	ENSG00000141682	PMAIP1	chr18:57567179-57571538	-2.24987	0.586002	Protein Coding		ENST00000566986	ENSG00000260563	RP13-516M14.1	chr17:80251591-80252786	10.7689	0.609605	lincRNA
ENST00000321424	ENSG00000105366	SIGLEC8	chr19:51954100-51961710	-3.42411	0.112438	Protein Coding		ENST00000442071	ENSG00000142166	IFNAR1	chr21:34696733-34732168	-1.79769e+308	0.470732	Protein Coding		ENST00000580760	ENSG00000261043	MIR4313	chr15:76016317-76055662	2.17354	1	lincRNA
ENST00000594182	ENSG00000105373	GLTSCR2	chr19:48248778-48272097	-1.79769e+308	0.460656	Protein Coding		ENST00000525364	ENSG00000142186	SCYL1	chr11:65292547-65306175	-11.3913	0.933404	Protein Coding		ENST00000573394	ENSG00000263069	CTD-2047H16.4	chr17:78234664-78411886	2.13623	0.965615	antisense
ENST00000416801	ENSG00000106052	TAX1BP1	chr7:27773013-28283536	-2.42756	0.954114	Protein Coding		ENST00000368863	ENSG00000143442	POGZ	chr1:151375199-151431941	-4.02791	0.914752	Protein Coding		ENST00000578146	ENSG00000263397	MIR5196	chr19:35810163-35838258	1.79769e+308	0.486066	miRNA
ENST00000448959	ENSG00000106066	CPVL	chr7:29019582-29603286	-1.79769e+308	0.379794	Protein Coding		ENST00000391865	ENSG00000143774	GUK1	chr1:228327662-228336685	-1.79769e+308	0.110871	Protein Coding		ENST00000581377	ENSG00000263413	AL928742.1	chr14:106056272-106056350	1.79769e+308	0.331227	miRNA
ENST00000429904	ENSG00000106565	TMEM176B	chr7:150488372-150502208	-2.31333	0.958184	Protein Coding		ENST00000317233	ENSG00000144218	AFF3	chr2:100162322-100759201	-10.0442	0.567587	Protein Coding		ENST00000583404	ENSG00000263519	AL157871.1	chr14:100789164-100789270	1.79769e+308	0.291759	miRNA
ENST00000447204	ENSG00000106565	TMEM176B	chr7:150488372-150502208	-2.55965	0.879053	Protein Coding		ENST00000406927	ENSG00000144401	METTL21A	chr2:208104373-208490652	-2.15723	0.980329	Protein Coding		ENST00000584304	ENSG00000263597	MIR3936	chr5:131520568-131731306	1.79769e+308	0.479866	miRNA
ENST00000450753	ENSG00000106565	TMEM176B	chr7:150488372-150502208	-2.90375	0.821881	Protein Coding		ENST00000273435	ENSG00000144895	EIF2A	chr3:150259780-150348222	-1.79769e+308	0.403167	Protein Coding		ENST00000583230	ENSG00000263985	AC116407.1	chr17:30462747-30462833	1.79769e+308	0.3132	miRNA
ENST00000483502	ENSG00000106714	CNTNAP3	chr9:39072763-39288312	-2.60634	0.935826	Protein Coding		ENST00000506126	ENSG00000145425	RPS3A	chr4:152020724-152246784	-2.30993	0.994219	Protein Coding		ENST00000581249	ENSG00000264135	AC104306.2	chr3:32557217-32557312	1.79769e+308	0.331227	miRNA
ENST00000536168	ENSG00000107742	SPOCK2	chr10:73818792-73848790	-3.89341	0.905941	Protein Coding		ENST00000512690	ENSG00000145425	RPS3A	chr4:152020724-152246784	-2.43543	0.998211	Protein Coding		ENST00000577590	ENSG00000264455	MIR4721	chr16:28853731-28857729	1.79769e+308	0.48214	miRNA
ENST00000480006	ENSG00000107771	CCSER2	chr10:86088341-86278273	-3.31974	0.995049	Protein Coding		ENST00000475623	ENSG00000146828	SLC12A9	chr7:100400186-100464631	-3.47871	0.910185	Protein Coding		ENST00000582634	ENSG00000264653	MIR5194	chr8:130844546-131029375	2.07454	0.971747	miRNA
ENST00000456827	ENSG00000107798	LIPA	chr10:90973325-91174314	-2.60354	0.99729	Protein Coding		ENST00000535861	ENSG00000147394	ZNF185	chrX:152082985-152142024	-4.81493	0.959204	Protein Coding		ENST00000580472	ENSG00000265106	Z93241.1	chr22:42948193-42948279	1.79769e+308	0.304589	miRNA
ENST00000578018	ENSG00000108465	CDK5RAP3	chr17:46018871-46073562	-2.21317	0.983514	Protein Coding		ENST00000521631	ENSG00000147471	PROSC	chr8:37620110-37637283	-2.04162	1	Protein Coding		ENST00000490232	ENSG00000265150	RN7SL2	chr14:50329270-50329567	2.84817	1.28362e-06	misc_RNA
ENST00000415827	ENSG00000108799	EZH1	chr17:40852292-40897071	-2.39573	0.824752	Protein Coding		ENST00000519386	ENSG00000147586	MRPS28	chr8:80830951-81143467	-3.01148	0.738221	Protein Coding		ENST00000584136	ENSG00000265249	AC025280.1	chr16:84853589-84954374	1.79769e+308	0.484568	miRNA
ENST00000506761	ENSG00000109466	KLHL2	chr4:165995573-166244308	-1.79769e+308	0.187762	Protein Coding		ENST00000533921	ENSG00000148950	IMMP1L	chr11:31453947-31531192	-1.79769e+308	0.427189	Protein Coding		ENST00000579869	ENSG00000265416	AC017028.7	chr2:239969863-240324058	1.79769e+308	0.476192	miRNA
ENST00000355443	ENSG00000109736	MFSD10	chr4:2932287-2936586	-2.02954	0.881115	Protein Coding		ENST00000278499	ENSG00000149212	SESN3	chr11:94883702-94967268	-2.38932	0.889969	Protein Coding		ENST00000577622	ENSG00000265677	AL137229.1	chr14:102783713-102829253	1.79769e+308	0.475008	miRNA
ENST00000421419	ENSG00000110046	ATG2A	chr11:64662006-64684722	-3.11773	0.764743	Protein Coding		ENST00000393234	ENSG00000149212	SESN3	chr11:94883702-94967268	-2.08644	0.864554	Protein Coding		ENST00000580911	ENSG00000265809	AC007114.1	chr17:55055465-55084129	1.79769e+308	0.486348	miRNA
ENST00000528851	ENSG00000110077	MS4A6A	chr11:59939080-59952139	-2.79445	0.924633	Protein Coding		ENST00000535631	ENSG00000150045	KLRF1	chr12:9980076-9997606	-2.13395	0.888277	Protein Coding		ENST00000582701	ENSG00000265891	AC017028.8	chr2:239969863-240324058	1.79769e+308	0.476192	miRNA
ENST00000392669	ENSG00000110080	ST3GAL4	chr11:126225534-126875953	-11.4841	0.90178	Protein Coding		ENST00000392595	ENSG00000151500	THYN1	chr11:134118172-134123264	-1.79769e+308	0.233137	Protein Coding		ENST00000583567	ENSG00000265982	RP11-927P21.4	chr17:62745780-62833272	4.53494	0.918308	pseudogene
ENST00000531504	ENSG00000110422	HIPK3	chr11:33278217-33378569	-1.79769e+308	1	Protein Coding		ENST00000357472	ENSG00000152601	MBNL1	chr3:151961616-152214602	-1.79769e+308	0.32361	Protein Coding		ENST00000580455	ENSG00000265996	MIR3671	chr1:65523437-65523525	1.79769e+308	0.331227	miRNA
ENST00000230402	ENSG00000112640	PPP2R5D	chr6:42952236-42981706	-2.04137	0.785212	Protein Coding		ENST00000272367	ENSG00000152672	CLEC4F	chr2:71035774-71047732	-2.46181	0.142779	Protein Coding		ENST00000583986	ENSG00000266109	MIR4440	chr2:239969863-240324058	1.79769e+308	0.483293	miRNA
ENST00000370050	ENSG00000112697	TMEM30A	chr6:75962639-75994684	-2.43108	0.824694	Protein Coding		ENST00000341926	ENSG00000153113	CAST	chr5:95220801-96143803	-1.79769e+308	0.345963	Protein Coding		ENST00000581907	ENSG00000266269	AC002395.1	chr12:111890017-112038060	1.79769e+308	0.475974	miRNA
ENST00000371755	ENSG00000112759	SLC29A1	chr6:44187241-44201888	-2.41014	0.222496	Protein Coding		ENST00000530826	ENSG00000154027	AK5	chr1:77747735-78025651	-2.79796	0.908521	Protein Coding		ENST00000585304	ENSG00000266347	AC068641.1	chr12:89954905-90106367	1.79769e+308	0.483344	miRNA
ENST00000380935	ENSG00000112851	ERBB2IP	chr5:65222302-65378377	-2.67228	0.815416	Protein Coding		ENST00000356257	ENSG00000155256	ZFYVE27	chr10:99496877-99520664	-10.9885	0.877183	Protein Coding		ENST00000579998	ENSG00000266825	AL590085.1	chr1:180601139-180859387	1.79769e+308	0.471105	miRNA
ENST00000503913	ENSG00000112851	ERBB2IP	chr5:65222302-65378377	-9.05034	0.952899	Protein Coding		ENST00000477869	ENSG00000158578	ALAS2	chrX:55026789-55057497	-3.20096	0.977519	Protein Coding		ENST00000581142	ENSG00000266837	Z97055.1	chr22:44300475-44300561	1.79769e+308	0.159946	miRNA
ENST00000515647	ENSG00000112996	MRPS30	chr5:44809026-44820530	-2.92075	0.957759	Protein Coding		ENST00000445977	ENSG00000158623	COPG2	chr7:130295819-130372268	-2.15073	0.787267	Protein Coding		ENST00000601072	ENSG00000269051	CTD-2245F17.3	chr19:53700363-53714268	1.79769e+308	0.299433	lincRNA
ENST00000511459	ENSG00000113108	APBB3	chr5:139781398-139973337	-2.30601	0.998591	Protein Coding		ENST00000486746	ENSG00000160218	TRAPPC10	chr21:45432199-45526433	-2.12426	0.994936	Protein Coding		ENST00000604792	ENSG00000270487	RP11-230C9.3	chr6:157099062-157531913	1.79769e+308	0.479866	antisense
ENST00000514927	ENSG00000113360	DROSHA	chr5:31400603-31532303	-4.26169	0.766312	Protein Coding		ENST00000476434	ENSG00000161203	AP2M1	chr3:183851806-184402546	-2.75338	0.981757	Protein Coding		ENST00000604684	ENSG00000270993	RP11-1112G13.3	chr17:73028669-73061984	1.79769e+308	0.476616	pseudogene
ENST00000442208	ENSG00000115085	ZAP70	chr2:98330022-98356325	-1.79769e+308	1	Protein Coding		ENST00000583389	ENSG00000161960	EIF4A1	chr17:7465191-7536700	-3.5211	1	Protein Coding		ENST00000607443	ENSG00000272359	U4	chr3:196466727-196559518	1.79769e+308	0.486541	snRNA
ENST00000478018	ENSG00000115661	STK16	chr2:220094478-220142892	-2.35912	0.980548	Protein Coding		ENST00000411743	ENSG00000163803	PLB1	chr2:28680011-28887406	-2.96113	0.875632	Protein Coding		ENST00000434781	ENSG00000179818	PCBP1-AS1	chr2:70187225-70316332	-1.79769e+308	0.490871	antisense
ENST00000494862	ENSG00000115677	HDLBP	chr2:242166678-242293442	-1.79769e+308	0.483707	Protein Coding		ENST00000507154	ENSG00000164307	ERAP1	chr5:95220801-96143803	-2.2002	0.997104	Protein Coding		ENST00000547107	ENSG00000188599	NPIPP1	chr16:15068447-15248421	-1.79769e+308	0.370349	pseudogene
ENST00000457623	ENSG00000116299	KIAA1324	chr1:109648572-109749401	-2.10571	0.766248	Protein Coding		ENST00000356195	ENSG00000164649	CDCA7L	chr7:21582832-21985702	-8.52235	0.711484	Protein Coding		ENST00000545072	ENSG00000188765	TMSB4XP2	chr2:3642425-3692048	-2.79825	1	pseudogene
ENST00000487236	ENSG00000116741	RGS2	chr1:192778168-192781403	-2.1849	0.999053	Protein Coding		ENST00000520517	ENSG00000164919	COX6C	chr8:100025493-100906290	-1.79769e+308	0.400469	Protein Coding		ENST00000583664	ENSG00000196295	AC005154.6	chr7:30536236-30673649	-2.26813	1	processed_transcript
ENST00000466151	ENSG00000117115	PADI2	chr1:17393255-17445948	-2.22806	0.674144	Protein Coding		ENST00000542295	ENSG00000165458	INPPL1	chr11:71934744-71956708	-2.34943	0.939496	Protein Coding		ENST00000362582	ENSG00000196756	SNHG17	chr20:37049234-37063996	-1.79769e+308	1	processed_transcript
ENST00000463312	ENSG00000117318	ID3	chr1:23884408-23886285	-2.30003	0.412258	Protein Coding		ENST00000526562	ENSG00000166441	RPL27A	chr11:8703957-8932498	-2.24418	0.824053	Protein Coding		ENST00000362153	ENSG00000199023	MIR339	chr7:1036621-1177896	-1.79769e+308	0.473684	miRNA
ENST00000367041	ENSG00000117335	CD46	chr1:207925401-207968858	-2.15233	0.923222	Protein Coding		ENST00000485286	ENSG00000166508	MCM7	chr7:99690350-99726118	-1.79769e+308	0.187263	Protein Coding		ENST00000362166	ENSG00000199036	MIR219-1	chr6:33175611-33175721	-1.79769e+308	0.297226	miRNA
ENST00000562018	ENSG00000117616	C1orf63	chr1:25568727-25756683	-2.17537	0.995864	Protein Coding		ENST00000551878	ENSG00000166783	KIAA0430	chr16:15489610-15737023	-2.57924	0.995984	Protein Coding		ENST00000362263	ENSG00000199133	MIRLET7D	chr9:96928570-96966850	-1.79769e+308	0.433663	miRNA
ENST00000567741	ENSG00000117616	C1orf63	chr1:25568727-25756683	-2.46158	0.98448	Protein Coding		ENST00000558779	ENSG00000166797	FAM96A	chr15:64364757-64386217	-1.79769e+308	0.377185	Protein Coding		ENST00000362479	ENSG00000199349	Y_RNA	chr1:206921324-206921437	-1.79769e+308	0.245047	misc_RNA
ENST00000568399	ENSG00000117616	C1orf63	chr1:25568727-25756683	-2.34594	0.975431	Protein Coding		ENST00000575510	ENSG00000167261	DPEP2	chr16:68021296-68272005	-2.39451	0.994553	Protein Coding		ENST00000362606	ENSG00000199476	Y_RNA	chr3:48282589-48343175	-1.79769e+308	0.468668	misc_RNA
ENST00000429498	ENSG00000118197	DDX59	chr1:200593023-200663378	-2.45267	0.953417	Protein Coding		ENST00000393099	ENSG00000167526	RPL13	chr16:89627064-89630950	-2.01933	0.984232	Protein Coding		ENST00000362675	ENSG00000199545	RNA5SP195	chr5:138282408-138667360	-1.79769e+308	0.484323	rRNA
ENST00000432329	ENSG00000118260	CREB1	chr2:208104373-208490652	-2.83078	0.753231	Protein Coding		ENST00000491523	ENSG00000167526	RPL13	chr16:89627064-89630950	-2.17711	0.993231	Protein Coding		ENST00000362802	ENSG00000199672	RNU4-21P	chr1:229652328-229694442	-1.79769e+308	0.464434	snRNA
ENST00000237305	ENSG00000118515	SGK1	chr6:134490383-134639250	-2.07501	0.673217	Protein Coding		ENST00000528548	ENSG00000167792	NDUFV1	chr11:67374322-67380006	-1.79769e+308	0.411532	Protein Coding		ENST00000362870	ENSG00000199740	Y_RNA	chr12:51333709-51333809	-1.79769e+308	0.313488	misc_RNA
ENST00000485771	ENSG00000118515	SGK1	chr6:134490383-134639250	-2.62312	0.892054	Protein Coding		ENST00000529927	ENSG00000167792	NDUFV1	chr11:67374322-67380006	-11.8802	0.908413	Protein Coding		ENST00000362915	ENSG00000199785	SNORA52	chr11:799178-812880	-1.79769e+308	1	snoRNA
ENST00000524387	ENSG00000118515	SGK1	chr6:134490383-134639250	-2.15687	0.979463	Protein Coding		ENST00000529548	ENSG00000167996	FTH1	chr11:61717292-61735132	-2.11594	0.997026	Protein Coding		ENST00000363005	ENSG00000199875	Y_RNA	chr11:93394804-93547861	-1.79769e+308	0.482071	misc_RNA
ENST00000532021	ENSG00000118515	SGK1	chr6:134490383-134639250	-1.79769e+308	0.482347	Protein Coding		ENST00000321297	ENSG00000168010	ATG16L2	chr11:72525352-72853306	-1.79769e+308	0.366709	Protein Coding		ENST00000363036	ENSG00000199906	RNU5B-2P	chr3:40540381-40540494	-1.79769e+308	0.2355	snRNA
ENST00000372686	ENSG00000119335	SET	chr9:131445702-131458679	-1.79769e+308	1	Protein Coding		ENST00000536982	ENSG00000168056	LTBP3	chr11:65306275-65326401	-2.00937	0.692723	Protein Coding		ENST00000363143	ENSG00000200013	RNU6-623P	chr17:58677543-58741849	-1.79769e+308	0.459963	snRNA
ENST00000361248	ENSG00000119950	MXI1	chr10:111967362-112047123	-2.37614	0.935254	Protein Coding		ENST00000539466	ENSG00000170242	USP47	chr11:11862969-11980870	-2.17483	1	Protein Coding		ENST00000363225	ENSG00000200095	RNU6-181P	chr15:101093733-101191910	-1.79769e+308	0.472982	snRNA
ENST00000574590	ENSG00000120071	KANSL1	chr17:44107281-44302733	-1.79769e+308	0.140004	Protein Coding		ENST00000378017	ENSG00000170873	MTSS1	chr8:125500725-125740730	-3.73412	0.911815	Protein Coding		ENST00000363300	ENSG00000200170	Y_RNA	chr10:73856277-73995618	-1.79769e+308	0.467444	misc_RNA
ENST00000506699	ENSG00000120708	TGFBI	chr5:135364583-135399507	-2.12702	0.634997	Protein Coding		ENST00000529197	ENSG00000171204	TMEM126B	chr11:85339628-85347580	-2.1154	0.910963	Protein Coding		ENST00000363423	ENSG00000200293	RNA5SP393	chr15:42120282-42190773	-1.79769e+308	0.477397	rRNA
ENST00000508076	ENSG00000120708	TGFBI	chr5:135364583-135399507	-7.63217	0.712315	Protein Coding		ENST00000517881	ENSG00000171530	TBCA	chr5:76986990-77164604	-8.68736	0.860003	Protein Coding		ENST00000363480	ENSG00000200350	RNU6-1285P	chr4:155456157-155471587	-1.79769e+308	0.450108	snRNA
ENST00000514554	ENSG00000120708	TGFBI	chr5:135364583-135399507	-5.10515	0.993074	Protein Coding		ENST00000393761	ENSG00000172116	CD8B	chr2:87042461-87092827	-1.79769e+308	0.204259	Protein Coding		ENST00000363548	ENSG00000200418	SNORA63	chr3:186499568-186524847	-1.79769e+308	1	snoRNA
ENST00000547666	ENSG00000120868	APAF1	chr12:99038918-100378432	-3.80889	0.988873	Protein Coding		ENST00000382447	ENSG00000172785	CBWD1	chr9:121040-188979	-2.24765	0.927999	Protein Coding		ENST00000363558	ENSG00000200428	Y_RNA	chr12:50898767-51142450	-1.79769e+308	0.479012	misc_RNA
ENST00000443561	ENSG00000120913	PDLIM2	chr8:22435791-22461663	-1.79769e+308	0.424264	Protein Coding		ENST00000542546	ENSG00000173262	SLC2A14	chr12:7965107-8043744	-7.65012	1	Protein Coding		ENST00000363599	ENSG00000200469	RNU6-112P	chr4:89178771-89205921	-1.79769e+308	1	snRNA
ENST00000391703	ENSG00000121417	ZNF211	chr19:58141760-58154147	-4.23993	0.849261	Protein Coding		ENST00000463154	ENSG00000173418	NAA20	chr20:19997759-20014299	-11.8784	0.919335	Protein Coding		ENST00000363632	ENSG00000200502	Y_RNA	chr9:37120535-37358146	-1.79769e+308	0.464289	misc_RNA
ENST00000534710	ENSG00000121691	CAT	chr11:34460471-34493609	-2.1719	0.954951	Protein Coding		ENST00000528039	ENSG00000173933	RBM4	chr11:66384052-66445392	-2.32178	0.94016	Protein Coding		ENST00000363664	ENSG00000200534	SNORA33	chr6:133135579-133138703	-2.68281	0.969422	snoRNA
ENST00000405591	ENSG00000122033	MTIF3	chr13:27998680-28024739	-2.57355	0.965227	Protein Coding		ENST00000547165	ENSG00000174243	DDX23	chr12:49223546-49246625	-2.27478	0.989534	Protein Coding		ENST00000363721	ENSG00000200591	Y_RNA	chr1:32930657-33116504	-1.79769e+308	0.45217	misc_RNA
ENST00000401626	ENSG00000122085	MTERFD2	chr2:241938254-242041747	-3.00013	0.987356	Protein Coding		ENST00000554573	ENSG00000174373	RALGAPA1	chr14:36007557-36278510	-2.22924	0.846249	Protein Coding		ENST00000363977	ENSG00000200847	Y_RNA	chr7:23531410-23531512	-1.79769e+308	0.338006	misc_RNA
ENST00000242480	ENSG00000122877	EGR2	chr10:64571755-64679660	-2.14294	0.0128161	Protein Coding		ENST00000565723	ENSG00000174444	RPL4	chr15:66790354-66858317	-2.08591	0.982469	Protein Coding		ENST00000364009	ENSG00000200879	SNORD14E	chr11:122928196-122933938	-1.79769e+308	0.493535	snoRNA
ENST00000349423	ENSG00000123124	WWP1	chr8:87345502-87777251	-2.91632	0.974225	Protein Coding		ENST00000598935	ENSG00000174788	PCP2	chr19:7694622-7712759	-2.56629	0.95499	Protein Coding		ENST00000364023	ENSG00000200893	RNU6-944P	chr16:20621564-20936328	-1.79769e+308	0.476435	snRNA
ENST00000551574	ENSG00000123329	ARHGAP9	chr12:57853917-57914300	-8.636	0.946045	Protein Coding		ENST00000310351	ENSG00000175455	CCDC14	chr3:123616151-123680564	-3.11612	0.680665	Protein Coding		ENST00000364309	ENSG00000201179	RNU6-1322P	chr7:104653871-105039755	-1.79769e+308	0.487664	snRNA
ENST00000565848	ENSG00000123358	NR4A1	chr12:52416615-52453291	-3.34192	1	Protein Coding		ENST00000428708	ENSG00000175866	BAIAP2	chr17:79008947-79156964	-3.36843	0.987024	Protein Coding		ENST00000364369	ENSG00000201239	Y_RNA	chr17:80347098-80408705	-1.79769e+308	0.486137	misc_RNA
ENST00000368876	ENSG00000123505	AMD1	chr6:111195972-111216916	-3.71519	0.917343	Protein Coding		ENST00000368361	ENSG00000176444	CLK2	chr1:155232658-155271225	-1.79769e+308	0.239185	Protein Coding		ENST00000364599	ENSG00000201469	RNA5SP379	chr12:133300530-133300643	-1.79769e+308	0.27774	rRNA
ENST00000441143	ENSG00000123636	BAZ2B	chr2:160175489-160473593	-3.70922	1	Protein Coding		ENST00000530797	ENSG00000177600	RPLP2	chr11:799178-812880	-3.18315	0.979126	Protein Coding		ENST00000364631	ENSG00000201501	Y_RNA	chr20:49126890-49201299	-1.79769e+308	0.474131	misc_RNA
ENST00000493301	ENSG00000124222	STX16	chr20:57226327-57294294	-2.37752	0.988742	Protein Coding		ENST00000317216	ENSG00000179388	EGR3	chr8:22545171-22941132	-2.16041	0.14969	Protein Coding		ENST00000364808	ENSG00000201678	Y_RNA	chr12:49297200-49351334	-2.05332	0.974987	misc_RNA
ENST00000580099	ENSG00000125457	MIF4GD	chr17:73232693-73267308	-1.79769e+308	0.486545	Protein Coding		ENST00000518773	ENSG00000179388	EGR3	chr8:22545171-22941132	-2.30537	0.991206	Protein Coding		ENST00000383850	ENSG00000201680	Y_RNA	chr6:31462657-31478901	-1.79769e+308	0.476788	misc_RNA
ENST00000469030	ENSG00000125611	CHCHD5	chr2:113341816-113372008	-2.72325	0.913282	Protein Coding		ENST00000524088	ENSG00000179388	EGR3	chr8:22545171-22941132	-2.08235	0.923853	Protein Coding		ENST00000365046	ENSG00000201916	Y_RNA	chr22:20778873-20850170	-1.79769e+308	0.44513	misc_RNA
ENST00000597298	ENSG00000125734	GPR108	chr19:6677714-6737614	-1.79769e+308	0.359521	Protein Coding		ENST00000358067	ENSG00000181894	ZNF329	chr19:58637618-58666477	-2.28845	1	Protein Coding		ENST00000365529	ENSG00000202399	Y_RNA	chr8:98784540-98784653	-1.79769e+308	0.338006	misc_RNA
ENST00000496172	ENSG00000125991	ERGIC3	chr20:34129769-34145405	-2.79777	0.964283	Protein Coding		ENST00000456820	ENSG00000182149	IST1	chr16:71879893-71962913	-2.06865	0.97443	Protein Coding		ENST00000385231	ENSG00000203709	C1orf132	chr1:207974862-208042495	-3.37144	1	processed_transcript
ENST00000554507	ENSG00000126777	KTN1	chr14:55965995-56168244	-3.25629	0.960226	Protein Coding		ENST00000539186	ENSG00000182149	IST1	chr16:71879893-71962913	-8.23858	0.92934	Protein Coding		ENST00000427501	ENSG00000203875	SNHG5	chr6:86370709-86388451	-2.07466	0.878937	processed_transcript
ENST00000599021	ENSG00000126934	MAP2K2	chr19:4090318-4124126	-3.40286	0.935454	Protein Coding		ENST00000557433	ENSG00000182199	SHMT2	chr12:57623109-57634498	-2.28507	0.825355	Protein Coding		ENST00000383903	ENSG00000206630	SNORD60	chr16:2204797-2205359	-1.79769e+308	0.411073	snoRNA
ENST00000398989	ENSG00000127824	TUBA4A	chr2:220094478-220142892	-1.79769e+308	0.47802	Protein Coding		ENST00000527917	ENSG00000183020	AP2A2	chr11:924893-1012239	-2.10802	0.932693	Protein Coding		ENST00000383906	ENSG00000206633	SNORA80B	chr2:10580093-10588630	-1.79769e+308	0.463962	snoRNA
ENST00000460184	ENSG00000127952	STYXL1	chr7:75625655-75677322	-1.79769e+308	0.28238	Protein Coding		ENST00000490121	ENSG00000183597	TANGO2	chr22:20004536-20058066	-1.79769e+308	0.473886	Protein Coding		ENST00000383912	ENSG00000206639	Y_RNA	chrX:21857753-21903542	-1.79769e+308	1	misc_RNA
ENST00000397293	ENSG00000128284	APOL3	chr22:36536371-36562225	-11.6327	0.936511	Protein Coding		ENST00000332822	ENSG00000183691	NOG	chr17:54671059-54672951	-2.34753	0.0280256	Protein Coding		ENST00000383942	ENSG00000206669	Y_RNA	chr19:37288419-37407193	-1.79769e+308	0.452181	misc_RNA
ENST00000482465	ENSG00000128563	PRKRIP1	chr7:102004318-102067123	-2.43324	0.792358	Protein Coding		ENST00000575842	ENSG00000184009	ACTG1	chr17:79476996-79494802	-2.1485	0.947913	Protein Coding		ENST00000383985	ENSG00000206712	RNU6-26P	chr3:98433173-98620533	-1.79769e+308	0.466714	snRNA
ENST00000571822	ENSG00000129255	MPDU1	chr17:7465191-7536700	-1.79769e+308	0.480656	Protein Coding		ENST00000377861	ENSG00000184226	PCDH9	chr13:66876966-67804468	-2.15126	0.0280909	Protein Coding		ENST00000384014	ENSG00000206741	Y_RNA	chr5:172206984-172207097	-1.79769e+308	0.219034	misc_RNA
ENST00000543682	ENSG00000129347	KRI1	chr19:10654570-10676713	-1.79769e+308	0.256089	Protein Coding		ENST00000341148	ENSG00000184863	RBM33	chr7:155403924-155574179	-9.11336	0.838339	Protein Coding		ENST00000384194	ENSG00000206921	RNU6-481P	chr1:161371078-161371185	-1.79769e+308	0.286438	snRNA
ENST00000591194	ENSG00000129353	SLC44A2	chr19:10713132-10755235	-2.30084	0.996463	Protein Coding		ENST00000558830	ENSG00000185787	MORF4L1	chr15:79051544-79190475	-3.38312	0.992437	Protein Coding		ENST00000384204	ENSG00000206931	RNU6-1042P	chr1:150670535-150693364	-1.79769e+308	0.433668	snRNA
ENST00000346968	ENSG00000130433	CACNG6	chr19:54495541-54515923	-2.75038	0.734262	Protein Coding		ENST00000532627	ENSG00000186470	BTN3A2	chr6:26365386-26378546	-2.43214	0.992834	Protein Coding		ENST00000384242	ENSG00000206969	RNU6-1316P	chr14:103243812-103377837	-1.79769e+308	0.467288	snRNA
ENST00000352529	ENSG00000130433	CACNG6	chr19:54495541-54515923	-3.46383	0.49007	Protein Coding		ENST00000552342	ENSG00000187109	NAP1L1	chr12:76438669-76478813	-2.28933	0.967758	Protein Coding		ENST00000384263	ENSG00000206990	Y_RNA	chr1:165631452-165679205	-1.79769e+308	1	misc_RNA
ENST00000596309	ENSG00000130475	FCHO1	chr19:17858526-17899377	-2.8058	0.990789	Protein Coding		ENST00000497044	ENSG00000187164	KIAA1598	chr10:118592511-118886097	-14.2967	0.957096	Protein Coding		ENST00000384389	ENSG00000207117	Y_RNA	chr2:160175489-160473593	-1.79769e+308	0.485149	misc_RNA
ENST00000489050	ENSG00000130560	UBAC1	chr9:138824814-138853226	-2.14502	0.895659	Protein Coding		ENST00000594028	ENSG00000189190	ZNF600	chr19:53267447-53290044	-2.15832	0.903905	Protein Coding		ENST00000384442	ENSG00000207171	SNORA51	chr4:169277885-169931426	-1.79769e+308	0.47954	snoRNA
ENST00000426951	ENSG00000131051	RBM39	chr20:34291530-34330234	-1.79769e+308	0.446295	Protein Coding		ENST00000481437	ENSG00000196262	PPIA	chr7:44836278-44864163	-1.79769e+308	0.46975	Protein Coding		ENST00000384479	ENSG00000207208	RNU6-790P	chr14:102228134-102394326	-1.79769e+308	0.483058	snRNA
ENST00000590172	ENSG00000131196	NFATC1	chr18:77155855-77289325	-1.79769e+308	0.193775	Protein Coding		ENST00000550550	ENSG00000196465	MYL6B	chr12:56544579-56584068	-2.28237	0.999807	Protein Coding		ENST00000384505	ENSG00000207234	RNU6-125P	chr1:89003195-89301938	-1.79769e+308	0.485148	snRNA
ENST00000431508	ENSG00000131503	ANKHD1	chr5:139781398-139973337	-1.79769e+308	0.206138	Protein Coding		ENST00000336906	ENSG00000196565	HBG2	chr11:5274419-5667019	-5.87136	1	Protein Coding		ENST00000384603	ENSG00000207333	RNU6-680P	chr5:74969948-75013313	-1.79769e+308	0.45794	snRNA
ENST00000587307	ENSG00000132017	DCAF15	chr19:14041999-14072254	-2.09058	0.942533	Protein Coding		ENST00000380252	ENSG00000196565	HBG2	chr11:5274419-5667019	-5.85863	0.976813	Protein Coding		ENST00000384662	ENSG00000207392	SNORA20	chr6:160090088-160210781	-1.79769e+308	0.492361	snoRNA
ENST00000577334	ENSG00000132199	ENOSF1	chr18:596987-712676	-1.79769e+308	1	Protein Coding		ENST00000380259	ENSG00000196565	HBG2	chr11:5274419-5667019	-3.28719	0.992937	Protein Coding		ENST00000384724	ENSG00000207455	RNU6-331P	chr22:30279143-30573064	-1.79769e+308	0.484393	snRNA
ENST00000254718	ENSG00000132382	MYBBP1A	chr17:4400688-4458926	-2.14908	0.648589	Protein Coding		ENST00000444587	ENSG00000196565	HBG2	chr11:5274419-5667019	-5.77186	0.239498	Protein Coding		ENST00000384816	ENSG00000207547	MIR25	chr7:99690350-99726118	-1.79769e+308	0.482199	miRNA
ENST00000254868	ENSG00000132514	CLEC10A	chr17:6977855-6983626	-2.68342	0.186635	Protein Coding		ENST00000498411	ENSG00000196924	FLNA	chrX:153576891-153603006	-3.16651	0.999745	Protein Coding		ENST00000384823	ENSG00000207554	MIR647	chr20:62571185-62587769	-1.79769e+308	0.439843	miRNA
ENST00000571664	ENSG00000132514	CLEC10A	chr17:6977855-6983626	-2.56218	0.166662	Protein Coding		ENST00000393081	ENSG00000197142	ACSL5	chr10:114133775-114188138	-11.9085	0.918477	Protein Coding		ENST00000384911	ENSG00000207643	Z95704.1	chr4:53178-88099	-1.79769e+308	0.452988	miRNA
ENST00000576617	ENSG00000132514	CLEC10A	chr17:6977855-6983626	-3.73219	0.562423	Protein Coding		ENST00000590761	ENSG00000197262	CCL4L2	chr17:34580901-34808104	-2.37524	0.218132	Protein Coding		ENST00000386037	ENSG00000208772	SNORD94	chr2:86333304-86369280	-2.65572	0.899839	snoRNA
ENST00000573059	ENSG00000132522	GPS2	chr17:7210317-7232712	-1.79769e+308	0.452905	Protein Coding		ENST00000504898	ENSG00000197451	HNRNPAB	chr5:177631507-177659792	-2.85458	0.966418	Protein Coding		ENST00000386307	ENSG00000209042	SNORD12C	chr20:47835883-47905797	-1.79769e+308	0.489781	snoRNA
ENST00000485271	ENSG00000132781	MUTYH	chr1:45794834-45956872	-2.17822	0.980463	Protein Coding		ENST00000565326	ENSG00000197774	EME2	chr16:1823207-1844972	-2.66264	1	Protein Coding		ENST00000390208	ENSG00000211542	AC007436.1	chr12:9280378-9281241	-1.79769e+308	1	miRNA
ENST00000558473	ENSG00000134152	KATNBL1	chr15:34432874-34502297	-2.92399	0.981303	Protein Coding		ENST00000512659	ENSG00000197894	ADH5	chr4:99992131-100009952	-3.52676	0.718861	Protein Coding		ENST00000390127	ENSG00000211553	AC118278.1	chr4:123965-157779	-2.34206	0.869999	miRNA
ENST00000484826	ENSG00000134330	IAH1	chr2:9613786-9695921	-2.74414	1	Protein Coding		ENST00000407704	ENSG00000198399	ITSN2	chr2:24425732-24583583	-2.23503	0.99635	Protein Coding		ENST00000390469	ENSG00000211821	TRDV2	chr14:22849082-22951948	-4.31051	0.20019	TR_V_gene
ENST00000588661	ENSG00000134440	NARS	chr18:55267887-55289445	-2.06245	0.947505	Protein Coding		ENST00000329305	ENSG00000198467	TPM2	chr9:35681988-35691017	-2.03176	0.517345	Protein Coding		ENST00000390936	ENSG00000212238	RNA5SP244	chr7:129251554-129396922	-1.79769e+308	1	rRNA
ENST00000256906	ENSG00000134489	HRH4	chr18:22040592-22059921	-2.24276	0.0764765	Protein Coding		ENST00000510157	ENSG00000198589	LRBA	chr4:151185593-151936879	-3.18802	0.97216	Protein Coding		ENST00000390940	ENSG00000212242	RNA5SP219	chr6:136878184-137113656	-1.79769e+308	0.479448	rRNA
ENST00000548673	ENSG00000135127	CCDC64	chr12:120427672-120532298	-3.84077	1	Protein Coding		ENST00000361346	ENSG00000198815	FOXJ3	chr1:42642209-42804047	-2.25369	0.392901	Protein Coding		ENST00000391030	ENSG00000212332	RNU6-780P	chr10:88195012-88281572	-1.79769e+308	0.480361	snRNA
ENST00000447863	ENSG00000135164	DMTF1	chr7:86780738-86849903	-2.24409	0.927183	Protein Coding		ENST00000383329	ENSG00000204525	HLA-C	chr6:31236525-31239907	-2.33192	0.995686	Protein Coding		ENST00000578492	ENSG00000215769	hsa-mir-6080	chr17:62745780-62833272	-2.37346	1	processed_transcript
ENST00000485455	ENSG00000135250	SRPK2	chr7:104653871-105039755	-2.46783	0.998225	Protein Coding		ENST00000414543	ENSG00000204713	TRIM27	chr6:28870778-28891766	-3.05359	0.948229	Protein Coding		ENST00000401257	ENSG00000216076	AC002066.2	chr7:115850546-116148595	-1.79769e+308	0.477396	miRNA
ENST00000418919	ENSG00000135677	GNS	chr12:65107224-65153227	-2.23574	0.657534	Protein Coding		ENST00000400702	ENSG00000205020	CCL4L1	chr17:34538309-34540280	-4.31606	0.196193	Protein Coding		ENST00000401290	ENSG00000216109	AL713999.1	chr1:155204242-155214490	-1.79769e+308	0.46867	miRNA
ENST00000494428	ENSG00000135912	TTLL4	chr2:219575567-219620139	-2.2879	0.957661	Protein Coding		ENST00000586598	ENSG00000205020	CCL4L1	chr17:34538309-34540280	-3.99409	0.164677	Protein Coding		ENST00000405771	ENSG00000220378	KRT8P42	chr6:134490383-134639250	-2.14118	0.790051	pseudogene
ENST00000405202	ENSG00000136261	BZW2	chr7:16685755-16759523	-1.79769e+308	0.116128	Protein Coding		ENST00000589336	ENSG00000205020	CCL4L1	chr17:34538309-34540280	-1.79769e+308	0.127638	Protein Coding		ENST00000408089	ENSG00000221016	AC002558.1	chr17:45195068-45266788	-1.79769e+308	0.452456	miRNA
ENST00000472223	ENSG00000136280	CCM2	chr7:45039073-45116068	-1.79769e+308	0.363313	Protein Coding		ENST00000498676	ENSG00000205021	CCL3L1	chr17:34580901-34808104	-3.51381	0.844343	Protein Coding		ENST00000408257	ENSG00000221184	MIR1254-1	chr10:70480768-70552134	-1.79769e+308	0.479892	miRNA
ENST00000429217	ENSG00000136560	TANK	chr2:161952741-162111179	-2.45445	0.989952	Protein Coding		ENST00000496398	ENSG00000205246	RPSAP58	chr19:23945745-24057503	-2.19002	0.444216	Protein Coding		ENST00000408363	ENSG00000221290	MIR1182	chr1:231154703-231175992	-1.79769e+308	1	miRNA
ENST00000398294	ENSG00000137504	CREBZF	chr11:85370751-85393951	-1.79769e+308	1	Protein Coding		ENST00000549581	ENSG00000205352	PRR13	chr12:53835388-53893847	-2.27987	0.978153	Protein Coding		ENST00000408413	ENSG00000221340	RNU6ATAC18P	chr1:12627938-12677737	-1.79769e+308	0.461593	snRNA
ENST00000260638	ENSG00000138069	RAB1A	chr2:65283499-65357240	-1.79769e+308	0.344623	Protein Coding		ENST00000381902	ENSG00000205809	KLRC2	chr12:10564910-10607284	-2.94829	0.756829	Protein Coding		ENST00000408560	ENSG00000221487	AC069294.1	chr7:99302659-99332819	-1.79769e+308	0.344265	miRNA
ENST00000303116	ENSG00000138439	FAM117B	chr2:203499900-203634480	-10.7889	0.759035	Protein Coding		ENST00000376806	ENSG00000206503	HLA-A	chr6:29909036-29913661	-10.2627	0.999717	Protein Coding		ENST00000408608	ENSG00000221535	AC027319.1	chr19:4889214-4889310	-1.79769e+308	0.228328	miRNA
ENST00000394091	ENSG00000138468	SENP7	chr3:101043048-101232085	-1.79769e+308	0.091933	Protein Coding		ENST00000330597	ENSG00000213934	HBG1	chr11:5269312-5271122	-4.36028	1.67217e-06	Protein Coding		ENST00000413202	ENSG00000222041	LINC00152	chr2:87754886-87906324	-1.79769e+308	0.397483	lincRNA
ENST00000509142	ENSG00000138674	SEC31A	chr4:83739813-83934079	-2.31058	0.91979	Protein Coding		ENST00000399246	ENSG00000214921	AC003102.1	chr17:42325752-42355825	-1.79769e+308	0.30202	Protein Coding		ENST00000410388	ENSG00000222320	RNU6-1050P	chr18:29409135-29533099	-1.79769e+308	0.474653	snRNA
ENST00000511606	ENSG00000138744	NAAA	chr4:76831808-76928641	-2.0112	0.947743	Protein Coding		ENST00000356876	ENSG00000215788	TNFRSF25	chr1:6484847-6580121	-1.79769e+308	0.206403	Protein Coding		ENST00000410638	ENSG00000222570	AF216667.1	chr8:133693145-133693248	-1.79769e+308	0.313488	miRNA
ENST00000266564	ENSG00000139197	PEX5	chr12:7319269-7371170	-2.48824	0.635062	Protein Coding		ENST00000292901	ENSG00000223609	HBD	chr11:5253907-5256600	-3.49393	0.954239	Protein Coding		ENST00000410743	ENSG00000222675	RNA5SP146	chr3:156891706-156891829	-1.79769e+308	0.249258	rRNA
ENST00000547654	ENSG00000139218	SCAF11	chr12:46312913-46385903	-4.60762	0.914612	Protein Coding		ENST00000291759	ENSG00000239961	LILRA4	chr19:54818352-54850421	-2.33083	0.977871	Protein Coding		ENST00000410983	ENSG00000222915	RNU6-564P	chr22:30727976-30825045	-1.79769e+308	0.479678	snRNA
ENST00000547382	ENSG00000139636	LMBR1L	chr12:49490918-49504683	-1.79769e+308	0.124506	Protein Coding		ENST00000428545	ENSG00000250510	GPR162	chr12:6930710-6949018	-2.00827	0.42029	Protein Coding		ENST00000411322	ENSG00000223254	Y_RNA	chr1:85729978-85730085	-1.79769e+308	0.228328	misc_RNA
ENST00000357495	ENSG00000139675	HNRNPA1L2	chr13:53191604-53217919	-2.32888	1	Protein Coding		ENST00000536429	ENSG00000253729	PRKDC	chr8:48685668-48872743	-2.16104	0.993474	Protein Coding		ENST00000411352	ENSG00000223284	RNU6-195P	chr19:41197433-41271294	-1.79769e+308	0.474055	snRNA
ENST00000474911	ENSG00000139970	RTN1	chr14:60062693-60337684	-4.68009	0.956857	Protein Coding		ENST00000549489	ENSG00000257335	MGAM	chr7:141607612-141806547	-5.8686	0.988197	Protein Coding		ENST00000411366	ENSG00000223298	RNY3P8	chr13:95963083-95963209	-2.65258	0.220142	misc_RNA
ENST00000557094	ENSG00000140105	WARS	chr14:100800124-100996640	-2.10231	1	Protein Coding		ENST00000487284	ENSG00000257923	CUX1	chr7:101458958-101927249	-1.79769e+308	0.244356	Protein Coding		ENST00000411381	ENSG00000223313	RNU6-516P	chr15:40780239-40857256	-2.58298	0.913919	snRNA
ENST00000426727	ENSG00000140367	UBE2Q2	chr15:76135621-76193419	-2.2091	0.744836	Protein Coding		ENST00000397640	ENSG00000257949	TEN1	chr17:73937587-74023533	-1.79769e+308	0.266165	Protein Coding		ENST00000384733	ENSG00000224078	SNHG14	chr15:25068793-25492435	-1.79769e+308	0.476931	processed_transcript
ENST00000568374	ENSG00000140400	MAN2C1	chr15:75648132-75748183	-1.79769e+308	1	Protein Coding		ENST00000355544	ENSG00000261052	SULT1A3	chr16:30204254-30215631	-9.82161	1	Protein Coding		ENST00000429409	ENSG00000224365	RP11-252P18.1	chr7:65469003-65469124	-1.79769e+308	0.313488	pseudogene
ENST00000559711	ENSG00000140455	USP3	chr15:63796792-63894627	-2.45293	0.968752	Protein Coding		ENST00000574311	ENSG00000262246	CORO7	chr16:4364761-4475706	-1.79769e+308	0.378704	Protein Coding		ENST00000428073	ENSG00000224677	AC011330.6	chr15:43885251-44010458	-1.79769e+308	0.383002	pseudogene
ENST00000578501	ENSG00000141551	CSNK1D	chr17:80186272-80231607	-2.32267	0.996858	Protein Coding		ENST00000430739	ENSG00000266967	AARSD1	chr17:41102542-41132545	-2.96622	0.616273	Protein Coding		ENST00000497576	ENSG00000224864	CTC-260E6.2	chr19:20188802-20432114	-4.49626	1	pseudogene
ENST00000582844	ENSG00000141551	CSNK1D	chr17:80186272-80231607	-5.13213	0.998449	Protein Coding		ENST00000595866	ENSG00000268400	CTD-3214H19.4	chr19:7694622-7712759	-1.79769e+308	0.471248	Protein Coding		ENST00000414780	ENSG00000226024	COX5BP7	chr22:39516171-39548679	-2.5852	1	pseudogene
ENST00000571570	ENSG00000141552	ANAPC11	chr17:79845712-79869340	-1.79769e+308	0.279197	Protein Coding		ENST00000595531	ENSG00000268809	AC012360.2	chr2:105880870-105946986	-1.79769e+308	1	Protein Coding		ENST00000434133	ENSG00000229230	MT1P3	chr20:33703166-33872788	-1.79769e+308	1	pseudogene
ENST00000457415	ENSG00000141562	NARF	chr17:80412148-80448413	-2.61322	0.753207	Protein Coding		ENST00000595658	ENSG00000269363	MGC4771	chr2:232571516-232578251	-1.79769e+308	0.493201	Protein Coding		ENST00000437183	ENSG00000229391	HLA-DRB6	chr6:32520489-32527799	-2.08932	0.387999	pseudogene
ENST00000357838	ENSG00000142173	COL6A2	chr21:47518010-47552763	-2.21961	0.789445	Protein Coding		ENST00000390244	ENSG00000211599	IGKV5-2	chr2:89196747-89197300	2.25375	0.0952782	IGV gene		ENST00000437650	ENSG00000229391	HLA-DRB6	chr6:32520489-32527799	-4.16022	1	pseudogene
ENST00000279270	ENSG00000142186	SCYL1	chr11:65292547-65306175	-2.14526	0.870089	Protein Coding		ENST00000390270	ENSG00000211625	IGKV3D-20	chr2:90077679-90078311	2.02365	0.084882	IGV gene		ENST00000457239	ENSG00000229961	RP11-71G12.1	chr1:157155177-157157195	-2.98151	0.0523227	lincRNA
ENST00000346798	ENSG00000142192	APP	chr21:27252860-27589700	-11.0112	0.910982	Protein Coding		ENST00000390275	ENSG00000211630	IGKV1D-13	chr2:90192767-90193424	2.34903	0.0586507	IGV gene		ENST00000431607	ENSG00000230734	RPL10P3	chr9:119187503-120177348	-3.12459	0.416968	pseudogene
ENST00000554826	ENSG00000142208	AKT1	chr14:105235685-105262088	-2.45107	0.991742	Protein Coding		ENST00000390285	ENSG00000211640	IGLV6-57	chr22:22550112-22550860	2.4802	0.00658514	IGV gene		ENST00000439798	ENSG00000231682	AC097713.4	chr2:235346971-235370771	-2.59616	0.0618593	lincRNA
ENST00000441969	ENSG00000142512	SIGLEC10	chr19:51913274-51921057	-4.20383	0.906924	Protein Coding		ENST00000390290	ENSG00000211644	IGLV1-51	chr22:22657588-22677336	2.24319	0.0302826	IGV gene		ENST00000446424	ENSG00000232032	AC079781.7	chr7:97537567-97537736	-1.79769e+308	0.137051	pseudogene
ENST00000442846	ENSG00000142512	SIGLEC10	chr19:51913274-51921057	-2.13513	0.241298	Protein Coding		ENST00000390300	ENSG00000211654	IGLV5-37	chr22:22781875-22782371	2.15	0.213839	IGV gene		ENST00000428176	ENSG00000233355	CHRM3-AS2	chr1:239549864-240080255	-2.09855	0.399792	processed_transcript
ENST00000524527	ENSG00000142512	SIGLEC10	chr19:51913274-51921057	-2.05832	0.977102	Protein Coding		ENST00000390308	ENSG00000211662	IGLV3-21	chr22:23054173-23055688	2.40861	0.0165702	IGV gene		ENST00000458325	ENSG00000233355	CHRM3-AS2	chr1:239549864-240080255	-2.03158	0.46046	processed_transcript
ENST00000356648	ENSG00000143543	JTB	chr1:153931574-153950164	-1.79769e+308	0.174053	Protein Coding		ENST00000390309	ENSG00000211663	IGLV3-19	chr22:23063107-23063630	2.52421	0.00353082	IGV gene		ENST00000596999	ENSG00000233355	CHRM3-AS2	chr1:239549864-240080255	-2.06771	0.554845	processed_transcript
ENST00000428469	ENSG00000143543	JTB	chr1:153931574-153950164	-2.54486	0.989932	Protein Coding		ENST00000390315	ENSG00000211669	IGLV3-10	chr22:23154243-23154782	2.32674	0.0324443	IGV gene		ENST00000413500	ENSG00000234975	FTH1P2	chr1:228823161-228823574	-5.31189	0.358461	pseudogene
ENST00000441890	ENSG00000143569	UBAP2L	chr1:154179181-154243986	-1.79769e+308	1	Protein Coding		ENST00000390316	ENSG00000211670	IGLV3-9	chr22:23161506-23162253	2.69396	0.0228833	IGV gene		ENST00000270634	ENSG00000236552	RPL13AP5	chr10:98510044-98510675	-2.35396	0.768446	pseudogene
ENST00000471302	ENSG00000143643	TTC13	chr1:231041988-231114621	-2.25674	0.975537	Protein Coding		ENST00000390317	ENSG00000211671	IGLV2-8	chr22:23165152-23165787	2.02946	0.0583161	IGV gene		ENST00000459325	ENSG00000238311	snoU13	chr15:65903703-66184329	-1.79769e+308	0.485475	snoRNA
ENST00000496372	ENSG00000143786	CNIH3	chr1:224572844-224928251	-2.10969	0.997542	Protein Coding		ENST00000390319	ENSG00000211673	IGLV3-1	chr22:23222885-23223576	2.30196	0.0264809	IGV gene		ENST00000459124	ENSG00000238317	SNORD11	chr2:203130438-203168389	-1.79769e+308	0.46867	snoRNA
ENST00000487799	ENSG00000144895	EIF2A	chr3:150259780-150348222	-2.20109	0.980668	Protein Coding		ENST00000390321	ENSG00000211675	IGLC1	chr22:23229959-23238287	2.3343	1	IGC gene		ENST00000458922	ENSG00000238390	SNORA81	chr21:33031934-33041244	-3.55102	0.909491	snoRNA
ENST00000504985	ENSG00000145687	SSBP2	chr5:80708839-81047616	-2.12839	0.87755	Protein Coding		ENST00000390323	ENSG00000211677	IGLC2	chr22:23243155-23243617	2.12173	0.0132043	IGC gene		ENST00000458983	ENSG00000238465	snoU13	chr2:70120691-70170077	-1.79769e+308	0.489888	snoRNA
ENST00000512098	ENSG00000145687	SSBP2	chr5:80708839-81047616	-3.54333	0.944231	Protein Coding		ENST00000390331	ENSG00000211685	IGLC7	chr22:23264765-23265203	2.20277	0.0593632	IGC gene		ENST00000458994	ENSG00000238511	snoU13	chr1:153700542-153746555	-1.79769e+308	0.478261	snoRNA
ENST00000424007	ENSG00000145819	ARHGAP26	chr5:142149948-142608576	-2.23956	0.99278	Protein Coding		ENST00000390543	ENSG00000211892	IGHG4	chr14:106090686-106092403	2.72909	0.0022996	IGC gene		ENST00000458904	ENSG00000238553	AF213884.3	chr4:103422485-103538459	-1.79769e+308	0.478249	miRNA
ENST00000379284	ENSG00000145990	GFOD1	chr6:13358061-13487894	-2.03406	0.483532	Protein Coding		ENST00000390542	ENSG00000211896	IGHG1	chr14:106202679-106209408	3.27478	0.94551	IGC gene		ENST00000458970	ENSG00000238631	snoU13	chr6:134490383-134639250	-1.79769e+308	0.488176	snoRNA
ENST00000343388	ENSG00000146872	TLK2	chr17:60536018-60692842	-2.40641	0.848726	Protein Coding		ENST00000390549	ENSG00000211896	IGHG1	chr14:106202679-106209408	3.38547	0.0296675	IGC gene		ENST00000459162	ENSG00000238661	snoU13	chr12:31433517-31479992	-1.79769e+308	0.473684	snoRNA
ENST00000263545	ENSG00000146963	C7orf55-LUC7L2	chr7:139024202-139108198	-1.79769e+308	0.0565014	Protein Coding		ENST00000390551	ENSG00000211897	IGHG3	chr14:106235438-106237742	3.30144	0.000786717	IGC gene		ENST00000459264	ENSG00000238717	snoU13	chr5:56111400-56191979	-1.79769e+308	0.487735	snoRNA
ENST00000535861	ENSG00000147394	ZNF185	chrX:152082985-152142024	-1.79769e+308	0.0763279	Protein Coding		ENST00000390593	ENSG00000211933	IGHV6-1	chr14:106405610-106406108	2.11176	0.0393213	IGV gene		ENST00000458874	ENSG00000238732	snoU13	chr10:43278248-43330385	-1.79769e+308	0.466725	snoRNA
ENST00000358187	ENSG00000148841	ITPRIP	chr10:106071893-106098162	-2.75882	0.799751	Protein Coding		ENST00000390594	ENSG00000211934	IGHV1-2	chr14:106452670-106453170	2.33097	0.0154568	IGV gene		ENST00000459046	ENSG00000238768	snoU13	chr11:71709586-71823826	-1.79769e+308	0.491949	snoRNA
ENST00000533921	ENSG00000148950	IMMP1L	chr11:31453947-31531192	-1.79769e+308	0.427189	Protein Coding		ENST00000390595	ENSG00000211935	IGHV1-3	chr14:106471245-106471723	2.03445	0.0822601	IGV gene		ENST00000459577	ENSG00000238793	SNORD124	chr17:38175349-38256978	-1.79769e+308	0.45466	snoRNA
ENST00000542662	ENSG00000149231	CCDC82	chr11:96085932-96123087	-2.00798	0.622879	Protein Coding		ENST00000390596	ENSG00000211936	IGHV4-4	chr14:106478109-106478603	2.92619	0.011694	IGV gene		ENST00000459333	ENSG00000238838	snoU13	chr19:38826414-38861589	-1.79769e+308	0.445768	snoRNA
ENST00000531557	ENSG00000149499	EML3	chr11:62369689-62382592	-4.26123	0.896442	Protein Coding		ENST00000390599	ENSG00000211939	IGHV1-8	chr14:106539078-106539577	2.04692	0.0514994	IGV gene		ENST00000459464	ENSG00000238986	snoU13	chr1:24958206-24999758	-1.79769e+308	0.476417	snoRNA
ENST00000529259	ENSG00000149806	FAU	chr11:64888099-64902004	-2.29775	0.964378	Protein Coding		ENST00000390605	ENSG00000211945	IGHV1-18	chr14:106641562-106642056	2.12713	0.0322375	IGV gene		ENST00000459077	ENSG00000239040	Y_RNA	chr4:56262123-56414056	-1.79769e+308	0.472982	misc_RNA
ENST00000422724	ENSG00000151092	NGLY1	chr3:25760434-25836025	-2.28028	1	Protein Coding		ENST00000390606	ENSG00000211946	IGHV3-20	chr14:106667580-106668095	2.69265	0.0397667	IGV gene		ENST00000459043	ENSG00000239055	snoU13	chr9:131486723-131534693	-1.79769e+308	0.474732	snoRNA
ENST00000392595	ENSG00000151500	THYN1	chr11:134118172-134123264	-1.79769e+308	0.233137	Protein Coding		ENST00000390611	ENSG00000211951	IGHV2-26	chr14:106757649-106758116	3.36045	0.00449379	IGV gene		ENST00000515930	ENSG00000251739	RNU6-1053P	chr4:184580419-184634745	-1.79769e+308	0.457532	snRNA
ENST00000282018	ENSG00000152207	CYSLTR2	chr13:49280950-49283498	-2.24436	0.0214348	Protein Coding		ENST00000390612	ENSG00000211952	IGHV4-28	chr14:106780512-106781017	2.36432	0.170992	IGV gene		ENST00000515966	ENSG00000251775	ACA59	chr2:64068073-64118696	-1.79769e+308	0.456491	snoRNA
ENST00000446329	ENSG00000152359	POC5	chr5:74969948-75013313	-13.2311	0.943769	Protein Coding		ENST00000390616	ENSG00000211956	IGHV4-34	chr14:106829593-106830076	2.21088	0.0238398	IGV gene		ENST00000515983	ENSG00000251792	Y_RNA	chr14:50448429-50559361	-1.79769e+308	0.448371	misc_RNA
ENST00000357472	ENSG00000152601	MBNL1	chr3:151961616-152214602	-1.79769e+308	0.32361	Protein Coding		ENST00000390619	ENSG00000211959	IGHV4-39	chr14:106877618-106878126	2.00308	0.0389533	IGV gene		ENST00000516038	ENSG00000251847	snoZ13_snr52	chr9:120493652-120493749	-1.79769e+308	0.286438	snoRNA
ENST00000272367	ENSG00000152672	CLEC4F	chr2:71035774-71047732	-2.93187	0.185798	Protein Coding		ENST00000390628	ENSG00000211968	IGHV1-58	chr14:107078372-107078869	2.32128	0.0731451	IGV gene		ENST00000516111	ENSG00000251920	RNA5SP216	chr6:126277926-126301387	-2.89354	0.911689	rRNA
ENST00000522250	ENSG00000153310	FAM49B	chr8:130844546-131029375	-1.79769e+308	0.274547	Protein Coding		ENST00000390632	ENSG00000211972	IGHV3-66	chr14:107131032-107131560	2.87176	0.0196499	IGV gene		ENST00000516193	ENSG00000252002	RNA5SP154	chr4:9772776-10056560	-1.79769e+308	0.449565	rRNA
ENST00000591139	ENSG00000153391	INO80C	chr18:33023832-33077955	-1.79769e+308	0.332392	Protein Coding		ENST00000427632	ENSG00000223350	IGLV9-49	chr22:22697538-22698084	2.18536	0.0750992	IGV gene		ENST00000516212	ENSG00000252021	Y_RNA	chr20:43595114-43708600	-1.79769e+308	0.490314	misc_RNA
ENST00000392055	ENSG00000153823	PID1	chr2:229715241-230136001	-2.5746	0.0454297	Protein Coding		ENST00000454421	ENSG00000223648	IGHV3-64	chr14:107113740-107114274	2.50537	0.0405212	IGV gene		ENST00000516251	ENSG00000252060	RNA5SP464	chr19:12098431-12167127	-1.79769e+308	0.411073	rRNA
ENST00000397529	ENSG00000155465	SLC7A7	chr14:23242430-23299029	-2.31435	0.89784	Protein Coding		ENST00000417279	ENSG00000224041	IGKV3D-15	chr2:90153695-90154258	2.14245	0.124741	IGV gene		ENST00000516641	ENSG00000252450	Y_RNA	chr1:32752052-32752162	-1.79769e+308	0.313488	misc_RNA
ENST00000486347	ENSG00000156504	FAM122B	chrX:133903595-133988640	-2.61185	0.94194	Protein Coding		ENST00000390629	ENSG00000224373	IGHV4-59	chr14:107081805-107083830	2.63234	0.00965813	IGV gene		ENST00000516811	ENSG00000252620	RNU6ATAC24P	chr3:195241220-195270209	-2.83352	0.940827	snRNA
ENST00000449343	ENSG00000158517	NCF1	chr7:74071993-74306731	-3.67814	0.966356	Protein Coding		ENST00000434710	ENSG00000232216	IGHV3-43	chr14:106926187-106926724	3.26862	0.00248687	IGV gene		ENST00000516950	ENSG00000252759	Y_RNA	chr2:201717731-201729422	-1.79769e+308	0.483683	misc_RNA
ENST00000485594	ENSG00000158793	NIT1	chr1:161070345-161102478	-2.33247	0.974551	Protein Coding		ENST00000474213	ENSG00000239571	IGKV2D-30	chr2:89975668-89976489	2.1733	0.26316	IGV gene		ENST00000517065	ENSG00000252874	Y_RNA	chr11:47799638-47870107	-1.79769e+308	0.472821	misc_RNA
ENST00000486041	ENSG00000158796	DEDD	chr1:161070345-161102478	-3.49514	0.971142	Protein Coding		ENST00000490686	ENSG00000240382	IGKV1-17	chr2:89416832-89417335	2.3579	0.015154	IGV gene		ENST00000517124	ENSG00000252933	RNU6-1223P	chr19:1609290-1652604	-1.79769e+308	0.473367	snRNA
ENST00000393957	ENSG00000159713	TPPP3	chr16:67423711-67427438	-3.07692	0.0324888	Protein Coding		ENST00000492446	ENSG00000241244	IGKV1D-16	chr2:90139077-90139580	2.02934	0.122037	IGV gene		ENST00000517273	ENSG00000253082	AC007365.2	chr2:65003237-65003321	-1.79769e+308	0.313488	miRNA
ENST00000486746	ENSG00000160218	TRAPPC10	chr21:45432199-45526433	-4.10588	0.900739	Protein Coding		ENST00000558026	ENSG00000242534	IGKV2D-28	chr2:89998788-89999564	2.39031	0.291588	IGV gene		ENST00000517300	ENSG00000254144	7SK	chr8:144624142-144631899	-12.3686	0.986375	antisense
ENST00000368690	ENSG00000160679	CHTOP	chr1:153591262-153618782	-2.27958	1	Protein Coding		ENST00000483379	ENSG00000242766	IGKV1D-17	chr2:90121476-90122133	2.68896	0.0753345	IGV gene		ENST00000532431	ENSG00000255156	KLHL22-IT1	chr22:20778873-20850170	-1.79769e+308	0.459953	misc_RNA
ENST00000368450	ENSG00000160691	SHC1	chr1:154929501-154946871	-4.19697	0.879293	Protein Coding		ENST00000491977	ENSG00000243264	IGKV2D-29	chr2:89986321-89987079	2.3415	0.0559334	IGV gene		ENST00000417990	ENSG00000255594	Z82188.1	chr22:37621300-37640488	-1.79769e+308	1	pseudogene
ENST00000448116	ENSG00000160691	SHC1	chr1:154929501-154946871	-7.11646	0.755748	Protein Coding		ENST00000390252	ENSG00000244437	IGKV3-15	chr2:89384672-89385283	2.0289	0.0341532	IGV gene		ENST00000538266	ENSG00000255717	SNHG1	chr11:62619459-62623386	-2.41432	0.987671	processed_transcript
ENST00000293761	ENSG00000161905	ALOX15	chr17:4534196-4545589	-3.50144	1	Protein Coding		ENST00000448155	ENSG00000251546	IGKV1D-39	chr2:89901291-89901791	2.56262	0.178662	IGV gene		ENST00000539975	ENSG00000255717	SNHG1	chr11:62619459-62623386	-1.79769e+308	0.243723	processed_transcript
ENST00000570836	ENSG00000161905	ALOX15	chr17:4534196-4545589	-2.45177	0.689992	Protein Coding		ENST00000558565	ENSG00000259490	IGHV3OR15-7	chr15:20192908-20193370	3.72364	0.11203	IGV gene		ENST00000557072	ENSG00000258511	RP11-61O1.2	chr14:98534576-98671480	-2.00208	0.143402	lincRNA
ENST00000580231	ENSG00000161956	SENP3	chr17:7465191-7536700	-2.63165	0.994991	Protein Coding		ENST00000398240	ENSG00000034063	UHRF1	chr19:4903091-4962165	2.29078	0.114118	processed_transcript		ENST00000593936	ENSG00000260563	RP13-516M14.1	chr17:80251591-80252786	-2.91803	1	lincRNA
ENST00000540617	ENSG00000162551	ALPL	chr1:21835857-21904905	-2.27934	0.937104	Protein Coding		ENST00000304465	ENSG00000171943	SRGAP2C	chr1:121102016-121204983	2.0372	1	pseudogene		ENST00000563863	ENSG00000260807	RP11-161M6.2	chr16:903633-1031663	-2.10598	0.468082	lincRNA
ENST00000493802	ENSG00000162645	GBP2	chr1:89571814-89641723	-2.97592	0.963189	Protein Coding		ENST00000417509	ENSG00000189077	TMEM120A	chr7:75528517-75623977	2.25446	0.919536	polymorphic_pseudogene		ENST00000574375	ENSG00000262187	RP11-652G5.2	chr16:32630053-32630173	-1.79769e+308	0.313488	pseudogene
ENST00000409030	ENSG00000163219	ARHGAP25	chr2:68906732-69053965	-5.42074	0.964295	Protein Coding		ENST00000493251	ENSG00000189077	TMEM120A	chr7:75528517-75623977	2.7977	0.968204	polymorphic_pseudogene		ENST00000581354	ENSG00000263751	AL122127.1	chr14:106324503-106324581	-1.79769e+308	0.228328	miRNA
ENST00000512512	ENSG00000163453	IGFBP7	chr4:57829535-58071676	-1.79769e+308	0.302861	Protein Coding		ENST00000357453	ENSG00000197794	IGKV7-3	chr2:89214596-89214894	2.1799	0.258525	IG_V_pseudogene		ENST00000581176	ENSG00000263960	AC007773.1	chr19:32836499-32878573	-1.79769e+308	0.470231	miRNA
ENST00000477479	ENSG00000163516	ANKZF1	chr2:220094478-220142892	-7.46359	0.874871	Protein Coding		ENST00000384342	ENSG00000197989	SNHG12	chr1:28879596-28909495	2.48124	1	antisense		ENST00000581474	ENSG00000264031	RP11-68I3.2	chr17:27887564-28513493	-2.12416	0.974404	antisense
ENST00000381793	ENSG00000163694	RBM47	chr4:40425271-40632892	-2.19794	0.294997	Protein Coding		ENST00000362367	ENSG00000199237	RNU6-834P	chr12:49962000-50158717	1.79769e+308	0.49637	snRNA		ENST00000580431	ENSG00000264129	AC020900.2	chr5:95220801-96143803	-1.79769e+308	0.487256	miRNA
ENST00000411743	ENSG00000163803	PLB1	chr2:28680011-28887406	-4.95852	0.914235	Protein Coding		ENST00000362461	ENSG00000199331	Y_RNA	chr9:111777431-111882225	1.79769e+308	0.477126	misc_RNA		ENST00000581999	ENSG00000264624	MIR3615	chr17:72666716-72765492	-1.79769e+308	0.489592	miRNA
ENST00000508001	ENSG00000164306	PRIMPOL	chr4:185570766-185655287	-2.35372	0.978348	Protein Coding		ENST00000362480	ENSG00000199350	RNA5SP432	chr16:84043271-84076241	1.79769e+308	0.436225	rRNA		ENST00000584697	ENSG00000264691	AP001427.1	chr21:39323727-39493454	-1.79769e+308	0.375283	miRNA
ENST00000519276	ENSG00000164332	UBLCP1	chr5:158690088-158713044	-2.21154	0.880275	Protein Coding		ENST00000362487	ENSG00000199357	Y_RNA	chr18:21032786-21066567	1.79769e+308	0.490537	misc_RNA		ENST00000581717	ENSG00000264781	hsa-mir-4537	chr14:106325652-106325722	-1.79769e+308	0.338006	miRNA
ENST00000356195	ENSG00000164649	CDCA7L	chr7:21582832-21985702	-1.79769e+308	0.0568209	Protein Coding		ENST00000362566	ENSG00000199436	SNORD9	chr14:21853352-21924285	1.79769e+308	0.491662	snoRNA		ENST00000578165	ENSG00000264918	AC005229.1	chr7:148393558-148498128	-1.79769e+308	0.446882	miRNA
ENST00000494298	ENSG00000164889	SLC4A2	chr7:150750898-150773617	-2.95225	0.99551	Protein Coding		ENST00000362591	ENSG00000199461	Y_RNA	chr14:21147569-21147671	1.79769e+308	0.33435	misc_RNA		ENST00000579126	ENSG00000265257	RP11-21J18.1	chr18:9102627-9285983	-3.39177	0.991739	processed_transcript
ENST00000521860	ENSG00000164941	INTS8	chr8:95825538-96128683	-1.79769e+308	0.478142	Protein Coding		ENST00000362639	ENSG00000199509	RNA5SP477	chr20:21106623-21227260	1.79769e+308	0.478472	rRNA		ENST00000582243	ENSG00000265550	AC097382.1	chr4:6910968-7059679	-1.79769e+308	0.489238	miRNA
ENST00000379087	ENSG00000164970	FAM219A	chr9:34398181-34520982	-12.2899	0.891983	Protein Coding		ENST00000362798	ENSG00000199668	Y_RNA	chr16:11343475-11445619	1.79769e+308	0.478602	misc_RNA		ENST00000581555	ENSG00000265558	MIR3918	chr6:159071045-159185908	-1.79769e+308	0.456151	miRNA
ENST00000535553	ENSG00000165637	VDAC2	chr10:76969911-76991206	-3.3956	0.963121	Protein Coding		ENST00000363171	ENSG00000200041	Y_RNA	chr9:77796435-77796537	1.79769e+308	0.34492	misc_RNA		ENST00000582846	ENSG00000265611	MIR5010	chr17:40610861-40674629	-1.79769e+308	0.46559	miRNA
ENST00000541150	ENSG00000166037	CEP57	chr11:95502105-95565857	-2.564	0.812556	Protein Coding		ENST00000363217	ENSG00000200087	SNORA73B	chr1:28832454-28865812	2.61375	0.507307	snoRNA		ENST00000577951	ENSG00000265665	AC008391.1	chr5:55752864-55752965	-1.79769e+308	0.228328	miRNA
ENST00000397997	ENSG00000166225	FRS2	chr12:69864128-69973562	-2.28179	0.343019	Protein Coding		ENST00000363220	ENSG00000200090	Y_RNA	chr11:47738071-47788995	1.79769e+308	0.485375	misc_RNA		ENST00000579892	ENSG00000266097	MIR5192	chr2:62423247-62451866	-1.79769e+308	0.442657	miRNA
ENST00000524626	ENSG00000166313	APBB1	chr11:6416354-6440644	-2.01919	0.831978	Protein Coding		ENST00000363265	ENSG00000200135	Y_RNA	chr12:112563304-112591407	1.79769e+308	0.494854	misc_RNA		ENST00000582474	ENSG00000266447	AC046143.2	chr3:194304739-194393206	-1.79769e+308	0.466582	miRNA
ENST00000528784	ENSG00000166333	ILK	chr11:6624871-6633898	-9.57842	0.935357	Protein Coding		ENST00000363282	ENSG00000200152	RNU6-216P	chr11:74660291-74690076	1.79769e+308	0.482301	snRNA		ENST00000579148	ENSG00000266722	MIR3940	chr19:6413358-6424805	-1.79769e+308	0.458959	miRNA
ENST00000526562	ENSG00000166441	RPL27A	chr11:8703957-8932498	-2.73236	0.871432	Protein Coding		ENST00000363475	ENSG00000200345	RNU6-485P	chr12:7187512-7275097	1.79769e+308	0.49265	snRNA		ENST00000600039	ENSG00000269837	RP11-15H20.5	chr19:23437854-23457053	-2.61483	1	pseudogene
ENST00000485286	ENSG00000166508	MCM7	chr7:99690350-99726118	-1.79769e+308	0.187263	Protein Coding		ENST00000363524	ENSG00000200394	SNORA38B	chr17:65713948-65740647	1.79769e+308	0.450097	snoRNA		ENST00000602890	ENSG00000269888	RP11-3P17.5	chr3:161144214-161166030	-2.53539	0.719265	lincRNA
ENST00000562362	ENSG00000166595	FAM96B	chr16:66965958-66968326	-11.8436	0.948835	Protein Coding		ENST00000363646	ENSG00000200516	RNA5SP378	chr12:132285859-132285979	1.79769e+308	0.333259	rRNA		ENST00000607851	ENSG00000271905	AC137590.1	chr12:132434507-132565005	-1.79769e+308	0.474507	miRNA
ENST00000558779	ENSG00000166797	FAM96A	chr15:64364757-64386217	-3.31199	0.810125	Protein Coding		ENST00000363709	ENSG00000200579	Y_RNA	chr3:38048986-38071253	1.79769e+308	0.464994	misc_RNA		ENST00000606668	ENSG00000272006	RP11-583F2.6	chr17:62936699-62952664	-1.79769e+308	0.406645	pseudogene
ENST00000555318	ENSG00000166888	STAT6	chr12:57482676-57607134	-3.8789	0.985635	Protein Coding		ENST00000363872	ENSG00000200742	Y_RNA	chr14:55965995-56168244	1.79769e+308	0.487829	misc_RNA		ENST00000606526	ENSG00000272034	SNORD14A	chr11:17095935-17229530	-1.79769e+308	0.475958	snoRNA
ENST00000531787	ENSG00000166928	MS4A14	chr11:60102303-60185161	-2.05839	0.745293	Protein Coding		ENST00000363918	ENSG00000200788	Y_RNA	chr9:130213764-130265780	1.79769e+308	0.483984	misc_RNA		ENST00000607813	ENSG00000272110	Y_RNA	chr3:47537129-47555251	-1.79769e+308	0.443474	misc_RNA
ENST00000380871	ENSG00000167034	NKX3-1	chr8:23536205-23540440	-2.66201	0.00528255	Protein Coding		ENST00000363925	ENSG00000200795	RNU4-1	chr12:120730899-120731040	5.78333	0.0527251	snRNA		ENST00000607951	ENSG00000272982	RP5-1180E21.4	chr1:111659954-111727724	-2.01536	0.957744	antisense
ENST00000591645	ENSG00000167460	TPM4	chr19:16177830-16213813	-1.79769e+308	0.41873	Protein Coding		ENST00000363977	ENSG00000200847	Y_RNA	chr7:23531410-23531512	2.56808	0.507337	misc_RNA
ENST00000348231	ENSG00000167613	LAIR1	chr19:54865361-54882165	-2.12178	0.576445	Protein Coding		ENST00000364089	ENSG00000200959	SNORA74A	chr5:138282408-138667360	1.79769e+308	0.476597	snoRNA
ENST00000301096	ENSG00000167766	ZNF83	chr19:53091757-53193749	-4.24484	0.936647	Protein Coding		ENST00000364128	ENSG00000200998	Y_RNA	chr4:79553426-79553539	1.79769e+308	0.339839	misc_RNA
ENST00000528548	ENSG00000167792	NDUFV1	chr11:67374322-67380006	-1.79769e+308	0.411532	Protein Coding		ENST00000364228	ENSG00000201098	RNY1	chr7:148684227-148684340	1.79769e+308	0.179166	misc_RNA
ENST00000565250	ENSG00000167965	MLST8	chr16:2254248-2261951	-6.04518	0.65794	Protein Coding		ENST00000364338	ENSG00000201208	Y_RNA	chr12:113587662-113623284	1.79769e+308	0.480532	misc_RNA
ENST00000573692	ENSG00000167978	SRRM2	chr16:2787076-2827298	-5.56182	0.998969	Protein Coding		ENST00000364470	ENSG00000201340	Y_RNA	chr17:48770550-48785285	1.79769e+308	0.475295	misc_RNA
ENST00000537508	ENSG00000168003	SLC3A2	chr11:62623517-62656352	-2.72587	0.995289	Protein Coding		ENST00000364677	ENSG00000201547	Y_RNA	chr17:65373574-65693372	1.79769e+308	0.483313	misc_RNA
ENST00000439504	ENSG00000168010	ATG16L2	chr11:72525352-72853306	-2.93721	0.922593	Protein Coding		ENST00000365128	ENSG00000201998	SNORA23	chr11:9406168-9469673	2.03181	0.900755	snoRNA
ENST00000526825	ENSG00000168056	LTBP3	chr11:65306275-65326401	-5.44259	0.778195	Protein Coding		ENST00000365149	ENSG00000202019	Y_RNA	chr22:31608224-31676066	2.35213	0.956118	misc_RNA
ENST00000536982	ENSG00000168056	LTBP3	chr11:65306275-65326401	-2.32263	0.777175	Protein Coding		ENST00000365208	ENSG00000202078	Y_RNA	chr1:160259062-160328742	1.79769e+308	0.494404	misc_RNA
ENST00000486715	ENSG00000168827	GFM1	chr3:158362066-158410364	-10.0976	0.779896	Protein Coding		ENST00000365328	ENSG00000202198	RN7SK	chr6:52860417-52860748	3.1524	0.00178336	misc_RNA
ENST00000306481	ENSG00000168944	CEP120	chr5:122680578-122759286	-9.55901	0.789685	Protein Coding		ENST00000365385	ENSG00000202255	Y_RNA	chr20:35280168-35374533	1.79769e+308	0.482779	misc_RNA
ENST00000329433	ENSG00000169045	HNRNPH1	chr5:179041178-179061785	-2.0919	0.989204	Protein Coding		ENST00000365409	ENSG00000202279	Y_RNA	chrX:135898635-135898733	1.79769e+308	0.34492	misc_RNA
ENST00000464355	ENSG00000170266	GLB1	chr3:33038099-33138722	-1.79769e+308	0.3506	Protein Coding		ENST00000365591	ENSG00000202461	Y_RNA	chr1:12079522-12092102	1.79769e+308	0.485601	misc_RNA
ENST00000573657	ENSG00000170291	ELP5	chr17:7143332-7167302	-4.05247	0.999557	Protein Coding		ENST00000365668	ENSG00000202538	RNU4-2	chr12:120729565-120729706	4.71537	0.00299694	snRNA
ENST00000555672	ENSG00000170345	FOS	chr14:75745476-75748933	-1.79769e+308	0.497129	Protein Coding		ENST00000535913	ENSG00000204044	RP11-465L10.10	chr20:44637546-44688784	2.39524	0.579318	antisense
ENST00000519715	ENSG00000170458	CD14	chr5:140011312-140013286	-1.79769e+308	0.489231	Protein Coding		ENST00000378009	ENSG00000204936	CD177	chr19:43857810-43873122	7.00614	0.470391	polymorphic_pseudogene
ENST00000378017	ENSG00000170873	MTSS1	chr8:125500725-125740730	-3.66615	0.935771	Protein Coding		ENST00000378012	ENSG00000204936	CD177	chr19:43857810-43873122	5.19466	0.782765	polymorphic_pseudogene
ENST00000497847	ENSG00000171163	ZNF692	chr1:249144204-249153343	-2.1698	0.90243	Protein Coding		ENST00000607517	ENSG00000204936	CD177	chr19:43857810-43873122	5.77889	3.441e-06	polymorphic_pseudogene
ENST00000517881	ENSG00000171530	TBCA	chr5:76986990-77164604	-1.79769e+308	0.241409	Protein Coding		ENST00000607855	ENSG00000204936	CD177	chr19:43857810-43873122	1.79769e+308	0.495527	polymorphic_pseudogene
ENST00000378142	ENSG00000171659	GPR34	chrX:41374186-41782716	-2.24091	0.69803	Protein Coding		ENST00000382045	ENSG00000205837	LINC00487	chr2:6868308-6910442	3.50361	0.00695025	lincRNA
ENST00000450116	ENSG00000171858	RPS21	chr20:60962171-60963576	-1.79769e+308	1	Protein Coding		ENST00000424179	ENSG00000205837	LINC00487	chr2:6868308-6910442	3.7595	0.443248	lincRNA
ENST00000494767	ENSG00000172053	QARS	chr3:49133364-49142553	-1.79769e+308	1	Protein Coding		ENST00000541196	ENSG00000206337	HCP5	chr6:31368478-31445283	10.2778	1	sense_overlapping
ENST00000526034	ENSG00000172543	CTSW	chr11:65647279-65656010	-3.32117	0.979973	Protein Coding		ENST00000383874	ENSG00000206601	RNU6-431P	chr4:109571739-109588976	1.79769e+308	0.477651	snRNA
ENST00000488977	ENSG00000172794	RAB37	chr17:72666716-72765492	-2.70203	0.965611	Protein Coding		ENST00000383958	ENSG00000206685	RNU6-1189P	chrX:46937774-46952712	1.79769e+308	0.343102	snRNA
ENST00000463154	ENSG00000173418	NAA20	chr20:19997759-20014299	-10.2405	0.852783	Protein Coding		ENST00000384016	ENSG00000206743	RNU6-484P	chr5:37379313-37753537	1.79769e+308	0.466655	snRNA
ENST00000307834	ENSG00000173559	NABP1	chr2:192542793-192561385	-1.79769e+308	0.289779	Protein Coding		ENST00000384051	ENSG00000206778	RNU6-213P	chr16:15959576-15982482	1.79769e+308	0.469753	snRNA
ENST00000436146	ENSG00000174748	RPL15	chr3:23933150-24022109	-2.75435	0.991333	Protein Coding		ENST00000384105	ENSG00000206832	RNU6V	chr1:110091232-110136975	1.79769e+308	0.491689	snRNA
ENST00000250572	ENSG00000174837	EMR1	chr19:6887576-6940470	-2.28327	0.247385	Protein Coding		ENST00000384148	ENSG00000206875	RNU6-761P	chr6:41902670-42018095	1.79769e+308	0.494322	snRNA
ENST00000310351	ENSG00000175455	CCDC14	chr3:123616151-123680564	-2.00026	0.583968	Protein Coding		ENST00000384161	ENSG00000206888	RNU6-48P	chr1:27648650-27662891	1.79769e+308	0.481983	snRNA
ENST00000505465	ENSG00000175471	MCTP1	chr5:93488670-94620279	-2.01129	0.980631	Protein Coding		ENST00000384172	ENSG00000206899	RNU6-36P	chr12:98107189-98155637	1.79769e+308	0.436225	snRNA
ENST00000534333	ENSG00000175550	DRAP1	chr11:65686727-65689032	-3.22132	0.963405	Protein Coding		ENST00000384175	ENSG00000206902	Y_RNA	chr3:53317446-53381654	1.79769e+308	0.477688	misc_RNA
ENST00000538340	ENSG00000176715	ACSF3	chr16:89154782-89222254	-1.79769e+308	0.403415	Protein Coding		ENST00000384295	ENSG00000207022	SNORA51	chr1:93307723-93427057	1.79769e+308	0.457432	snoRNA
ENST00000601616	ENSG00000177191	B3GNT8	chr19:41931263-41934635	-1.79769e+308	0.447343	Protein Coding		ENST00000384360	ENSG00000207088	SNORA7B	chr3:129100140-129118498	3.54606	0.860139	snoRNA
ENST00000405385	ENSG00000177426	TGIF1	chr18:3411605-3458409	-2.07391	0.913486	Protein Coding		ENST00000384363	ENSG00000207091	Y_RNA	chr15:34525459-34630261	1.79769e+308	0.493657	misc_RNA
ENST00000530797	ENSG00000177600	RPLP2	chr11:799178-812880	-2.51839	0.979654	Protein Coding		ENST00000384502	ENSG00000207231	Y_RNA	chr4:186317174-186347139	1.79769e+308	0.470212	misc_RNA
ENST00000578913	ENSG00000178927	C17orf62	chr17:80347098-80408705	-2.5264	0.987539	Protein Coding		ENST00000384549	ENSG00000207279	SNORD116-24	chr15:25068793-25492435	1.79769e+308	0.486571	snoRNA
ENST00000593149	ENSG00000178982	EIF3K	chr19:39109734-39127595	-2.17477	0.978402	Protein Coding		ENST00000384561	ENSG00000207291	RNU6-30P	chrX:100888993-100889100	1.79769e+308	0.333259	snRNA
ENST00000341105	ENSG00000179348	GATA2	chr3:128198269-128221191	-2.42127	0.0369483	Protein Coding		ENST00000384595	ENSG00000207325	RNY1P4	chr13:33160563-33352157	1.79769e+308	0.485039	misc_RNA
ENST00000489987	ENSG00000179348	GATA2	chr3:128198269-128221191	-2.81517	0.612272	Protein Coding		ENST00000384648	ENSG00000207378	RNU6-748P	chr8:99413630-99955055	1.79769e+308	0.474533	snRNA
ENST00000518773	ENSG00000179388	EGR3	chr8:22545171-22941132	-2.80672	0.991494	Protein Coding		ENST00000384656	ENSG00000207386	Y_RNA	chr2:206854308-206951288	1.79769e+308	0.487988	misc_RNA
ENST00000524088	ENSG00000179388	EGR3	chr8:22545171-22941132	-2.44402	0.924658	Protein Coding		ENST00000384726	ENSG00000207457	RNU6-476P	chr22:42069933-42094140	1.79769e+308	0.466273	snRNA
ENST00000368114	ENSG00000179639	FCER1A	chr1:159259503-159278014	-3.07223	0.809764	Protein Coding		ENST00000384744	ENSG00000207475	SNORA42	chr1:155882833-155904191	1.79769e+308	0.465422	snoRNA
ENST00000368115	ENSG00000179639	FCER1A	chr1:159259503-159278014	-3.64904	0.00428714	Protein Coding		ENST00000384753	ENSG00000207484	Y_RNA	chr15:52121824-52392720	1.79769e+308	0.49018	misc_RNA
ENST00000514580	ENSG00000181381	DDX60L	chr4:169277885-169931426	-1.79769e+308	0.450658	Protein Coding		ENST00000384762	ENSG00000207493	SNORA46	chr16:58549382-58663790	1.79769e+308	0.488428	snoRNA
ENST00000538850	ENSG00000182149	IST1	chr16:71879893-71962913	-3.03553	0.969206	Protein Coding		ENST00000384815	ENSG00000207546	MIR548C	chr12:65004292-65091347	1.79769e+308	0.495059	miRNA
ENST00000509747	ENSG00000182230	FAM153B	chr5:175476680-175559261	-2.13962	0.952484	Protein Coding		ENST00000384873	ENSG00000207605	MIR191	chr3:48955220-49060928	1.79769e+308	0.492674	miRNA
ENST00000565902	ENSG00000182885	GPR97	chr16:57702098-57765717	-1.79769e+308	0.456886	Protein Coding		ENST00000384964	ENSG00000207697	MIR573	chr4:24519063-24586173	1.79769e+308	0.489326	miRNA
ENST00000477243	ENSG00000182952	HMGN4	chr6:26538632-26546482	-3.56033	0.945343	Protein Coding		ENST00000384986	ENSG00000207719	MIR623	chr13:99853027-100038688	1.79769e+308	0.489324	miRNA
ENST00000332539	ENSG00000183134	PTGDR2	chr11:60603468-60623444	-2.99307	0.0412181	Protein Coding		ENST00000385008	ENSG00000207741	MIR590	chr7:73588574-73611431	1.79769e+308	0.490268	miRNA
ENST00000590636	ENSG00000183401	CCDC159	chr19:11406823-11465620	-2.07742	0.990762	Protein Coding		ENST00000385039	ENSG00000207773	MIR642A	chr19:46171501-46186982	1.79769e+308	0.471381	miRNA
ENST00000357422	ENSG00000183625	CCR3	chr3:46205095-46308197	-2.79707	0.966411	Protein Coding		ENST00000385098	ENSG00000207833	D86998.1	chr22:23134976-23135496	1.79769e+308	0.484143	miRNA
ENST00000395940	ENSG00000183625	CCR3	chr3:46205095-46308197	-2.29631	0.751335	Protein Coding		ENST00000385104	ENSG00000207839	MIR33B	chr17:17584786-17740325	1.79769e+308	0.487829	miRNA
ENST00000475150	ENSG00000183625	CCR3	chr3:46205095-46308197	-2.02544	0.964547	Protein Coding		ENST00000385238	ENSG00000207973	MIR589	chr7:5470965-5553429	1.79769e+308	0.473871	miRNA
ENST00000484025	ENSG00000183625	CCR3	chr3:46205095-46308197	-3.40165	0.920003	Protein Coding		ENST00000385283	ENSG00000208018	MIR645	chr20:49202322-49202416	1.79769e+308	0.333259	miRNA
ENST00000332822	ENSG00000183691	NOG	chr17:54671059-54672951	-2.78977	0.0139068	Protein Coding		ENST00000385573	ENSG00000208308	SNORA40	chr2:135809834-136288806	1.79769e+308	0.479637	snoRNA
ENST00000529477	ENSG00000184007	PTP4A2	chr1:32307619-32410457	-1.79769e+308	0.449004	Protein Coding		ENST00000386157	ENSG00000208892	SNORA49	chr12:132434507-132565005	1.79769e+308	0.47856	snoRNA
ENST00000341148	ENSG00000184863	RBM33	chr7:155403924-155574179	-1.79769e+308	0.10997	Protein Coding		ENST00000386747	ENSG00000209482	SNORD83A	chr22:39708886-39716394	1.79769e+308	0.493358	snoRNA
ENST00000527438	ENSG00000185000	DGAT1	chr8:145539953-145550573	-2.46395	0.960625	Protein Coding		ENST00000390226	ENSG00000211581	MIR765	chr1:156904631-157015162	2.70331	0.958195	miRNA
ENST00000558056	ENSG00000185215	TNFAIP2	chr14:103589778-103603776	-2.26144	0.976124	Protein Coding		ENST00000390795	ENSG00000212084	AL121914.1	chr20:55035321-55035413	1.79769e+308	0.33435	miRNA
ENST00000397574	ENSG00000185507	IRF7	chr11:612552-615999	-1.79769e+308	0.317629	Protein Coding		ENST00000390930	ENSG00000212232	SNORD17	chr20:17922240-18039832	3.29277	0.751353	snoRNA
ENST00000433298	ENSG00000186001	LRCH3	chr3:197518096-197615307	-2.6145	0.964041	Protein Coding		ENST00000390938	ENSG00000212240	RNU6-930P	chr6:28870778-28891766	1.79769e+308	0.487483	snRNA
ENST00000532627	ENSG00000186470	BTN3A2	chr6:26365386-26378546	-3.28977	0.995076	Protein Coding		ENST00000391033	ENSG00000212335	Y_RNA	chr14:23321824-23321937	1.79769e+308	0.333259	misc_RNA
ENST00000497044	ENSG00000187164	KIAA1598	chr10:118592511-118886097	-9.33688	0.691382	Protein Coding		ENST00000391046	ENSG00000212348	RNU6-1300P	chr8:74960911-74961019	1.79769e+308	0.33435	snRNA
ENST00000470924	ENSG00000189159	HN1	chr17:73131342-73179078	-1.79769e+308	0.32687	Protein Coding		ENST00000391100	ENSG00000212402	SNORA74B	chr5:172410759-172462448	2.00357	0.950503	snoRNA
ENST00000595368	ENSG00000196235	SUPT5H	chr19:39926795-39967310	-1.79769e+308	0.434304	Protein Coding		ENST00000391240	ENSG00000212542	RNA5SP496	chr22:31677578-31742218	1.79769e+308	0.491155	rRNA
ENST00000481437	ENSG00000196262	PPIA	chr7:44836278-44864163	-1.79769e+308	0.46975	Protein Coding		ENST00000391277	ENSG00000212579	SNORA40	chr6:35541361-35696360	1.79769e+308	0.490657	snoRNA
ENST00000336906	ENSG00000196565	HBG2	chr11:5274419-5667019	-2.61794	1	Protein Coding		ENST00000301683	ENSG00000213373	LINC00671	chr17:41026686-41050751	2.36125	0.0319526	lincRNA
ENST00000380252	ENSG00000196565	HBG2	chr11:5274419-5667019	-4.4745	0.996527	Protein Coding		ENST00000401278	ENSG00000216097	AL357060.1	chr6:138038084-138038179	1.79769e+308	0.297984	miRNA
ENST00000444587	ENSG00000196565	HBG2	chr11:5274419-5667019	-2.3504	0.587912	Protein Coding		ENST00000401322	ENSG00000216141	MIR941-2	chr20:62526517-62567384	1.79769e+308	0.492451	miRNA
ENST00000373329	ENSG00000197056	ZMYM1	chr1:35525386-35581460	-2.62859	0.324007	Protein Coding		ENST00000404269	ENSG00000216331	HIST1H1PS1	chr6:26195793-26195999	3.00638	0.0248866	pseudogene
ENST00000393081	ENSG00000197142	ACSL5	chr10:114133775-114188138	-1.79769e+308	0.124231	Protein Coding		ENST00000395888	ENSG00000217644	RP4-803A2.1	chr1:33445542-33446073	13.0486	0.988843	pseudogene
ENST00000359228	ENSG00000197353	LYPD2	chr8:143831567-143833952	-2.53326	0.0958434	Protein Coding		ENST00000416769	ENSG00000218510	LINC00339	chr1:22351680-22357716	11.273	0.85783	lincRNA
ENST00000375376	ENSG00000197724	PHF2	chr9:96338688-96441869	-1.79769e+308	0.110071	Protein Coding		ENST00000406185	ENSG00000219222	RP11-480N24.3	chr6:43263431-43337216	2.16718	0.95052	pseudogene
ENST00000355819	ENSG00000197992	CLEC9A	chr12:10183275-10218565	-2.03598	0.0989677	Protein Coding		ENST00000403258	ENSG00000220267	ACTBP8	chr6:88985600-88986708	3.68297	0.0019603	pseudogene
ENST00000329305	ENSG00000198467	TPM2	chr9:35681988-35691017	-2.88834	0.740078	Protein Coding		ENST00000410153	ENSG00000222085	AC024568.1	chr5:77296348-77590579	1.79769e+308	0.486381	miRNA
ENST00000513488	ENSG00000198740	ZNF652	chr17:47366567-47447360	-4.57133	0.862755	Protein Coding		ENST00000410396	ENSG00000222328	RNU2-2P	chr11:62599705-62609281	2.55708	1	snRNA
ENST00000545068	ENSG00000198815	FOXJ3	chr1:42642209-42804047	-4.04554	1	Protein Coding		ENST00000410557	ENSG00000222489	SNORA79	chr14:20779526-20801471	1.79769e+308	0.439484	snoRNA
ENST00000374095	ENSG00000204169	AGAP7	chr10:51464161-51486327	-2.3947	0.0142962	Protein Coding		ENST00000411023	ENSG00000222955	RNA5SP265	chr8:56608982-56738007	1.79769e+308	0.481517	rRNA
ENST00000466820	ENSG00000204472	AIF1	chr6:31582960-31584798	-2.6467	0.951888	Protein Coding		ENST00000411028	ENSG00000222960	RNU6-272P	chr5:53179774-53606412	1.79769e+308	0.475071	snRNA
ENST00000414543	ENSG00000204713	TRIM27	chr6:28870778-28891766	-1.79769e+308	0.252085	Protein Coding		ENST00000411071	ENSG00000223003	RNA5SP184	chr5:55395506-55529186	1.79769e+308	0.462965	rRNA
ENST00000552038	ENSG00000204852	TCTN1	chr12:111051831-111142755	-2.34342	0.971728	Protein Coding		ENST00000411112	ENSG00000223044	RNU6-130P	chr6:82879699-82957471	1.79769e+308	0.479815	snRNA
ENST00000400702	ENSG00000205020	CCL4L1	chr17:34538309-34540280	-1.79769e+308	0.14892	Protein Coding		ENST00000411160	ENSG00000223092	RNA5SP115	chr2:201713760-201713867	1.79769e+308	0.333259	rRNA
ENST00000586598	ENSG00000205020	CCL4L1	chr17:34538309-34540280	-3.9713	0.821505	Protein Coding		ENST00000411245	ENSG00000223177	RNA5SP39	chr13:108903587-108960832	4.02315	0.943413	rRNA
ENST00000589336	ENSG00000205020	CCL4L1	chr17:34538309-34540280	-2.34768	0.823745	Protein Coding		ENST00000411342	ENSG00000223274	RNA5SP498	chrX:1387692-1429274	1.79769e+308	0.476436	rRNA
ENST00000496398	ENSG00000205246	RPSAP58	chr19:23945745-24057503	-2.07938	0.436997	Protein Coding		ENST00000364729	ENSG00000225091	SNORA71A	chr20:37049234-37063996	2.41359	0.89907	snoRNA
ENST00000396439	ENSG00000205810	KLRC3	chr12:10564910-10607284	-2.42193	0.921382	Protein Coding		ENST00000457957	ENSG00000225313	RP11-415J8.3	chr1:33772366-33896653	2.13197	0.99325	antisense
ENST00000376806	ENSG00000206503	HLA-A	chr6:29909036-29913661	-9.70113	0.999144	Protein Coding		ENST00000430683	ENSG00000225886	RP11-288L9.4	chr1:27992571-27998729	2.34408	0.766921	antisense
ENST00000540744	ENSG00000213020	ZNF611	chr19:53206065-53238326	-2.00238	0.314906	Protein Coding		ENST00000366140	ENSG00000225964	AC017076.5	chr2:6968644-6980595	2.73803	0.0359865	antisense
ENST00000465250	ENSG00000214046	SMIM7	chr19:16589867-16771253	-3.25921	0.987969	Protein Coding		ENST00000414795	ENSG00000225964	AC017076.5	chr2:6968644-6980595	2.41663	0.263884	antisense
ENST00000397406	ENSG00000214063	TSPAN4	chr11:842807-867116	-2.05934	0.550946	Protein Coding		ENST00000544072	ENSG00000226608	FTLP3	chr20:4004551-4005091	11.8627	0.993393	pseudogene
ENST00000430570	ENSG00000214078	CPNE1	chr20:34213952-34288906	-2.3222	0.971481	Protein Coding		ENST00000435315	ENSG00000226751	AF127936.5	chr21:16134030-16135411	3.52925	0.0205558	lincRNA
ENST00000465771	ENSG00000214114	MYCBP	chr1:39325671-39407471	-2.12187	0.935552	Protein Coding		ENST00000445272	ENSG00000227591	RP1-28O10.1	chr1:209834708-209908295	2.05981	0.997325	antisense
ENST00000399246	ENSG00000214921	AC003102.1	chr17:42325752-42355825	-2.2077	0.975638	Protein Coding		ENST00000449243	ENSG00000229436	AC073850.6	chr7:79959507-80308593	2.37088	0.860932	pseudogene
ENST00000486655	ENSG00000214941	ZSWIM7	chr17:15879873-16256970	-2.32087	0.995129	Protein Coding		ENST00000454105	ENSG00000229629	RP11-302K17.4	chr10:103849724-103849819	1.79769e+308	0.34492	pseudogene
ENST00000409377	ENSG00000221823	PPP3R1	chr2:68350067-68488362	-2.07696	0.983034	Protein Coding		ENST00000426737	ENSG00000230290	ARMC2-AS1	chr6:109169618-109295186	1.79769e+308	0.464637	antisense
ENST00000427449	ENSG00000232629	HLA-DQB2	chr6:32723874-32731311	-1.79769e+308	0.116343	Protein Coding		ENST00000595748	ENSG00000231412	CTC-490G23.2	chr19:43833446-43835582	3.54532	0.00297309	lincRNA
ENST00000491168	ENSG00000237441	RGL2	chr6:33244916-33267101	-3.42502	0.883337	Protein Coding		ENST00000422498	ENSG00000232599	RP1-161N10.1	chrX:124337653-124338187	2.40184	0.0884163	pseudogene
ENST00000374940	ENSG00000237541	HLA-DQA2	chr6:32709118-32714992	-2.41429	0.0149999	Protein Coding		ENST00000580458	ENSG00000232956	SNHG15	chr7:45022621-45026560	2.2835	0.894285	lincRNA
ENST00000497501	ENSG00000240344	PPIL3	chr2:201735629-201754026	-5.89275	1	Protein Coding		ENST00000495032	ENSG00000233429	HOTAIRM1	chr7:27132611-27142430	1.79769e+308	0.438876	antisense
ENST00000471855	ENSG00000241343	RPL36A	chrX:100645811-100669121	-2.38688	0.986039	Protein Coding		ENST00000366134	ENSG00000233785	RP13-314C10.5	chrX:23791108-23801073	2.06605	0.223832	antisense
ENST00000414017	ENSG00000242574	HLA-DMB	chr6:32902405-32949282	-2.32381	0.998111	Protein Coding		ENST00000440492	ENSG00000233975	RP11-288L9.1	chr1:27986838-27989233	2.6239	0.115741	lincRNA
ENST00000566535	ENSG00000245888	CTD-3203P2.2	chr16:27236311-27301813	-2.93453	0.996586	Protein Coding		ENST00000425948	ENSG00000234353	AP000347.4	chr22:23950638-24059543	2.30385	1	pseudogene
ENST00000504686	ENSG00000250254	PTTG2	chr4:37892707-38140796	-2.80235	0.990207	Protein Coding		ENST00000450893	ENSG00000234389	AC007278.3	chr2:103035148-103069025	2.10093	0.323847	sense_intronic
ENST00000311268	ENSG00000250510	GPR162	chr12:6930710-6949018	-2.23693	0.401114	Protein Coding		ENST00000429137	ENSG00000234426	RP11-459O1.2	chr6:89008668-89130752	5.15513	0.0309131	lincRNA
ENST00000382315	ENSG00000250510	GPR162	chr12:6930710-6949018	-2.63696	0.236704	Protein Coding		ENST00000420261	ENSG00000234515	PPP1R2P1	chr6:32846947-32847625	2.28358	0.231187	pseudogene
ENST00000428545	ENSG00000250510	GPR162	chr12:6930710-6949018	-4.64078	0.650151	Protein Coding		ENST00000484430	ENSG00000234797	RPS3AP6	chr15:60060542-60061347	7.76012	1	pseudogene
ENST00000535220	ENSG00000250510	GPR162	chr12:6930710-6949018	-3.2517	0.12919	Protein Coding		ENST00000439232	ENSG00000235408	SNORA71B	chr20:37049234-37063996	1.79769e+308	0.433355	lincRNA
ENST00000520050	ENSG00000254087	LYN	chr8:56792371-56923940	-2.21325	0.966906	Protein Coding		ENST00000436582	ENSG00000236525	AC007278.2	chr2:103035148-103069025	2.37756	0.494762	sense_intronic
ENST00000527845	ENSG00000254788	CKLF-CMTM1	chr16:66586465-66613040	-4.94201	0.889628	Protein Coding		ENST00000411941	ENSG00000236943	RP11-640M9.1	chr1:144275917-144521970	1.79769e+308	0.428958	antisense
ENST00000588817	ENSG00000256515	CCL3L3	chr17:34510614-34524157	-2.01418	0.584541	Protein Coding		ENST00000458044	ENSG00000238005	RP11-443B7.1	chr1:235092977-235105809	2.26655	0.902162	lincRNA
ENST00000549489	ENSG00000257335	MGAM	chr7:141607612-141806547	-5.52703	0.978596	Protein Coding		ENST00000459607	ENSG00000238366	Y_RNA	chr10:6287693-6287794	1.79769e+308	0.339839	misc_RNA
ENST00000397640	ENSG00000257949	TEN1	chr17:73937587-74023533	-11.1479	0.938723	Protein Coding		ENST00000459408	ENSG00000238420	RNU6-437P	chr6:108188959-108281190	1.79769e+308	0.484774	snRNA
ENST00000574311	ENSG00000262246	CORO7	chr16:4364761-4475706	-1.79769e+308	0.378704	Protein Coding		ENST00000459243	ENSG00000238437	snoU13	chr11:93394804-93547861	1.79769e+308	0.490367	snoRNA
ENST00000595866	ENSG00000268400	CTD-3214H19.4	chr19:7694622-7712759	-3.39104	0.998844	Protein Coding		ENST00000459347	ENSG00000238450	snoU13	chr8:71485676-71520622	1.79769e+308	0.491517	snoRNA
ENST00000595531	ENSG00000268809	AC012360.2	chr2:105880870-105946986	-1.79769e+308	1	Protein Coding		ENST00000459328	ENSG00000238458	snoU13	chr6:18366966-18469105	1.79769e+308	0.487173	snoRNA
ENST00000595658	ENSG00000269363	MGC4771	chr2:232571516-232578251	-1.79769e+308	0.493201	Protein Coding		ENST00000459226	ENSG00000238484	snoU13	chr6:34555064-34665247	1.79769e+308	0.489848	snoRNA
ENST00000390237	ENSG00000211592	IGKC	chr2:89109983-89165653	2.15947	0.184379	IGC gene		ENST00000459410	ENSG00000238525	snoU13	chr3:101043048-101232085	1.79769e+308	0.485259	snoRNA
ENST00000390243	ENSG00000211598	IGKV4-1	chr2:89184912-89185669	2.17476	0.00501483	IGV gene		ENST00000458956	ENSG00000238565	snoU13	chr3:53317215-53317319	1.79769e+308	0.339839	snoRNA
ENST00000390244	ENSG00000211599	IGKV5-2	chr2:89196747-89197300	2.16606	0.0533654	IGV gene		ENST00000459187	ENSG00000238622	SNORD97	chr11:10804859-10830657	1.79769e+308	0.49973	snoRNA
ENST00000390270	ENSG00000211625	IGKV3D-20	chr2:90077679-90078311	2.36901	0.0328813	IGV gene		ENST00000459422	ENSG00000238816	snoU13	chr4:79561253-79561356	1.79769e+308	0.339839	snoRNA
ENST00000390282	ENSG00000211637	IGLV4-69	chr22:22345495-22398340	2.90754	0.00121871	IGV gene		ENST00000459596	ENSG00000238868	snoU13	chr7:139993492-140126050	1.79769e+308	0.477183	snoRNA
ENST00000390283	ENSG00000211638	IGLV8-61	chr22:22453109-22453622	2.5448	0.00481516	IGV gene		ENST00000459614	ENSG00000238946	snoU13	chr17:1472560-1532180	1.79769e+308	0.493589	snoRNA
ENST00000390284	ENSG00000211639	IGLV4-60	chr22:22516591-22517074	2.38172	0.0156056	IGV gene		ENST00000459403	ENSG00000238951	snoU13	chr2:113028847-113028944	1.79769e+308	0.333259	snoRNA
ENST00000390285	ENSG00000211640	IGLV6-57	chr22:22550112-22550860	3.06899	0.00018587	IGV gene		ENST00000459255	ENSG00000239002	SCARNA10	chr12:6601149-6641121	2.02073	0.941802	sense_intronic
ENST00000390287	ENSG00000211642	IGLV10-54	chr22:22569183-22569660	2.80356	0.00272397	IGV gene		ENST00000459299	ENSG00000239039	SNORD13	chr8:33228341-33371119	1.79769e+308	0.479754	snoRNA
ENST00000390290	ENSG00000211644	IGLV1-51	chr22:22657588-22677336	2.91894	0.00345042	IGV gene		ENST00000458913	ENSG00000239100	snoU13	chr15:58887402-59042177	1.79769e+308	0.492735	snoRNA
ENST00000390293	ENSG00000211647	IGLV5-48	chr22:22707288-22707781	3.8949	0.0641979	IGV gene		ENST00000458831	ENSG00000239133	snoU13	chr7:98923520-99063954	1.79769e+308	0.49393	snoRNA
ENST00000390294	ENSG00000211648	IGLV1-47	chr22:22712086-22712608	3.20425	9.11821e-05	IGV gene		ENST00000458821	ENSG00000239140	snoU13	chr3:12525930-12705725	1.79769e+308	0.495266	snoRNA
ENST00000390297	ENSG00000211651	IGLV1-44	chr22:22735134-22735715	2.64481	0.000909041	IGV gene		ENST00000459229	ENSG00000239183	SNORA84	chr9:94972488-95056038	1.79769e+308	0.471956	snoRNA
ENST00000390299	ENSG00000211653	IGLV1-40	chr22:22764097-22764614	2.56427	0.00050781	IGV gene		ENST00000462248	ENSG00000241170	RP11-147I3.1	chr11:74459912-74660245	2.64686	1	pseudogene
ENST00000390300	ENSG00000211654	IGLV5-37	chr22:22781875-22782371	3.10257	0.0251482	IGV gene		ENST00000364938	ENSG00000242125	SNHG3	chr1:28832454-28865812	6.30562	1	sense_intronic
ENST00000390304	ENSG00000211658	IGLV3-27	chr22:23010757-23011276	2.92944	0.00576807	IGV gene		ENST00000517833	ENSG00000247317	RP11-273G15.2	chr8:144063154-144105249	2.46589	0.997811	lincRNA
ENST00000390305	ENSG00000211659	IGLV3-25	chr22:23029189-23029735	4.53406	3.78977e-05	IGV gene		ENST00000507363	ENSG00000248166	AC008984.2	chr19:54818352-54850421	2.31417	0.925671	processed_transcript
ENST00000390306	ENSG00000211660	IGLV2-23	chr22:23040273-23040892	3.0054	0.000181293	IGV gene		ENST00000512515	ENSG00000250535	STK19P	chr6:31981046-31981564	2.16036	0.360369	pseudogene
ENST00000390308	ENSG00000211662	IGLV3-21	chr22:23054173-23055688	2.37023	0.000815285	IGV gene		ENST00000510284	ENSG00000251230	RP11-701P16.5	chr4:185765738-185776905	2.63512	0.312068	lincRNA
ENST00000390309	ENSG00000211663	IGLV3-19	chr22:23063107-23063630	2.22569	0.00359464	IGV gene		ENST00000595234	ENSG00000251304	RP11-321E2.5	chr5:17486335-17486938	15.2147	0.993365	pseudogene
ENST00000390311	ENSG00000211665	IGLV3-16	chr22:23089869-23090398	2.41966	0.0483301	IGV gene		ENST00000515924	ENSG00000251733	SCARNA8	chr9:19053140-19103117	1.79769e+308	0.462779	snoRNA
ENST00000390312	ENSG00000211666	IGLV2-14	chr22:23101184-23101707	2.39606	0.00974287	IGV gene		ENST00000516051	ENSG00000251860	snoU13	chr17:7465191-7536700	1.79769e+308	0.496095	snoRNA
ENST00000390314	ENSG00000211668	IGLV2-11	chr22:23134976-23135496	2.71128	0.000786153	IGV gene		ENST00000516148	ENSG00000251957	RNU6-1095P	chr10:11962020-12085169	1.79769e+308	0.483967	snRNA
ENST00000390315	ENSG00000211669	IGLV3-10	chr22:23154243-23154782	2.89567	0.00113139	IGV gene		ENST00000516201	ENSG00000252010	SCARNA5	chr2:234118696-234204320	3.16072	0.716467	snoRNA
ENST00000390316	ENSG00000211670	IGLV3-9	chr22:23161506-23162253	2.56444	0.00880642	IGV gene		ENST00000516210	ENSG00000252019	RNU6ATAC9P	chr14:55308725-55369570	1.79769e+308	0.483519	snRNA
ENST00000390317	ENSG00000211671	IGLV2-8	chr22:23165152-23165787	2.25405	0.00624498	IGV gene		ENST00000516217	ENSG00000252026	RNU6-1262P	chr16:68298432-68344849	1.79769e+308	0.488845	snRNA
ENST00000390318	ENSG00000211672	IGLV4-3	chr22:23213685-23214214	2.42931	0.0892364	IGV gene		ENST00000516241	ENSG00000252050	SNORA31	chrX:37208527-38548169	1.79769e+308	0.491068	snoRNA
ENST00000390319	ENSG00000211673	IGLV3-1	chr22:23222885-23223576	2.32365	0.00251657	IGV gene		ENST00000516252	ENSG00000252061	RNU6-415P	chr15:79191181-79191278	1.79769e+308	0.333259	snRNA
ENST00000390321	ENSG00000211675	IGLC1	chr22:23229959-23238287	3.11064	1	IGC gene		ENST00000516270	ENSG00000252079	RNU6-327P	chr12:133345494-133532892	1.79769e+308	0.489951	snRNA
ENST00000390323	ENSG00000211677	IGLC2	chr22:23243155-23243617	2.61745	0.000558306	IGC gene		ENST00000516338	ENSG00000252147	Y_RNA	chrX:118590520-118590621	1.79769e+308	0.33435	misc_RNA
ENST00000390325	ENSG00000211679	IGLC3	chr22:23248511-23248973	2.21608	0.00384508	IGC gene		ENST00000516341	ENSG00000252150	AC092574.2	chr4:419223-492945	1.79769e+308	0.471889	miRNA
ENST00000390541	ENSG00000211891	IGHE	chr14:106064027-106071694	5.01008	7.74553e-05	IGC gene		ENST00000516348	ENSG00000252157	RNU6-479P	chr4:184560787-184580378	1.79769e+308	0.455363	snRNA
ENST00000390543	ENSG00000211892	IGHG4	chr14:106090686-106092403	2.55753	0.0126525	IGC gene		ENST00000516465	ENSG00000252274	SCARNA24	chr17:70642087-71088851	1.79769e+308	0.466489	snoRNA
ENST00000390545	ENSG00000211893	IGHG2	chr14:106109388-106115394	2.13271	0.0437835	IGC gene		ENST00000516507	ENSG00000252316	RNY4	chr7:148660406-148660502	1.79769e+308	0.299054	misc_RNA
ENST00000390542	ENSG00000211896	IGHG1	chr14:106202679-106209408	3.5107	0.947926	IGC gene		ENST00000516552	ENSG00000252361	RNU6-118P	chr11:62574368-62599560	1.79769e+308	0.484199	snRNA
ENST00000390549	ENSG00000211896	IGHG1	chr14:106202679-106209408	3.91708	0.0497347	IGC gene		ENST00000516566	ENSG00000252375	AC099339.1	chr4:153701088-153839615	1.79769e+308	0.487033	miRNA
ENST00000390551	ENSG00000211897	IGHG3	chr14:106235438-106237742	3.55228	0.00010862	IGC gene		ENST00000516567	ENSG00000252376	RNA5SP395	chr15:50716576-50838905	1.79769e+308	0.488103	rRNA
ENST00000390594	ENSG00000211934	IGHV1-2	chr14:106452670-106453170	2.36856	0.0170187	IGV gene		ENST00000516618	ENSG00000252427	SNORD67	chr11:46764597-46867847	1.79769e+308	0.483758	snoRNA
ENST00000390595	ENSG00000211935	IGHV1-3	chr14:106471245-106471723	2.17755	0.0397605	IGV gene		ENST00000516626	ENSG00000252435	snoU13	chr3:128792138-128792241	1.79769e+308	0.333259	snoRNA
ENST00000390597	ENSG00000211937	IGHV2-5	chr14:106494134-106494597	2.42676	0.00368091	IGV gene		ENST00000516643	ENSG00000252452	RNU6-107P	chr2:233562008-233880595	1.79769e+308	0.484863	snRNA
ENST00000390598	ENSG00000211938	IGHV3-7	chr14:106518399-106518932	2.33229	0.00282473	IGV gene		ENST00000516760	ENSG00000252569	RNU6-1153P	chr16:53467888-53538323	1.79769e+308	0.494508	snRNA
ENST00000390600	ENSG00000211940	IGHV3-9	chr14:106552284-106552809	2.12835	0.022742	IGV gene		ENST00000516934	ENSG00000252743	RNU6-850P	chr6:31707724-31733365	1.79769e+308	0.45014	snRNA
ENST00000390603	ENSG00000211943	IGHV3-15	chr14:106610312-106610852	2.28382	0.0025524	IGV gene		ENST00000516984	ENSG00000252793	RNA5SP196	chr5:145942788-146464347	1.79769e+308	0.453577	rRNA
ENST00000390605	ENSG00000211945	IGHV1-18	chr14:106641562-106642056	2.0192	0.00769198	IGV gene		ENST00000517107	ENSG00000252916	RNU6-762P	chr2:201754049-201768655	1.79769e+308	0.473871	snRNA
ENST00000390610	ENSG00000211950	IGHV1-24	chr14:106733143-106733639	2.3631	0.0092448	IGV gene		ENST00000517215	ENSG00000253024	RNU6-1238P	chr11:67159175-67193078	1.79769e+308	0.493295	snRNA
ENST00000390611	ENSG00000211951	IGHV2-26	chr14:106757649-106758116	4.03988	6.92629e-05	IGV gene		ENST00000390555	ENSG00000253755	IGHGP	chr14:106130969-106136180	3.66134	0.00108864	IG_C_pseudogene
ENST00000390613	ENSG00000211953	IGHV3-30	chr14:106791004-106791536	2.29346	0.00391099	IGV gene		ENST00000520185	ENSG00000253838	RP11-44K6.2	chr8:39759793-39873910	1.79769e+308	0.458125	sense_intronic
ENST00000390616	ENSG00000211956	IGHV4-34	chr14:106829593-106830076	2.01819	0.0067536	IGV gene		ENST00000408472	ENSG00000254144	7SK	chr8:144624142-144631899	9.80136	1	antisense
ENST00000390619	ENSG00000211959	IGHV4-39	chr14:106877618-106878126	2.62203	0.000873224	IGV gene		ENST00000524824	ENSG00000255328	RP11-326C3.12	chr11:318639-330122	2.42783	0.950135	lincRNA
ENST00000390622	ENSG00000211962	IGHV1-46	chr14:106938444-106977000	3.64612	0.00108848	IGV gene		ENST00000531076	ENSG00000255328	RP11-326C3.12	chr11:318639-330122	2.46286	0.99262	lincRNA
ENST00000390624	ENSG00000211964	IGHV3-48	chr14:106993813-106994346	2.00062	0.00941304	IGV gene		ENST00000534483	ENSG00000255328	RP11-326C3.12	chr11:318639-330122	2.65237	0.9819	lincRNA
ENST00000390625	ENSG00000211965	IGHV3-49	chr14:107012937-107013477	2.542	0.00382905	IGV gene		ENST00000580625	ENSG00000258486	RN7SL1	chr14:50043389-50081390	2.9358	1	antisense
ENST00000390626	ENSG00000211966	IGHV5-51	chr14:107034728-107035221	2.35946	0.00262427	IGV gene		ENST00000555276	ENSG00000258644	SYNJ2BP-COX16	chr14:70791797-70883778	3.80235	0.701932	processed_transcript
ENST00000390627	ENSG00000211967	IGHV3-53	chr14:107048671-107049341	2.94341	0.00319947	IGV gene		ENST00000516869	ENSG00000259001	RPPH1	chr14:20811206-20826064	3.13783	1	antisense
ENST00000390628	ENSG00000211968	IGHV1-58	chr14:107078372-107078869	2.66096	0.0163217	IGV gene		ENST00000560465	ENSG00000259268	AC007950.1	chr15:63748492-63761550	3.42049	0.0315824	lincRNA
ENST00000390632	ENSG00000211972	IGHV3-66	chr14:107131032-107131560	2.72347	0.0170025	IGV gene		ENST00000561363	ENSG00000259651	CTD-2330J20.1	chr15:58245621-58861151	2.37481	0.971099	pseudogene
ENST00000390634	ENSG00000211974	IGHV2-70	chr14:107178819-107179338	2.21583	0.0176948	IGV gene		ENST00000573394	ENSG00000263069	CTD-2047H16.4	chr17:78234664-78411886	2.03835	0.977699	antisense
ENST00000427632	ENSG00000223350	IGLV9-49	chr22:22697538-22698084	2.39278	0.020846	IGV gene		ENST00000578146	ENSG00000263397	MIR5196	chr19:35810163-35838258	1.79769e+308	0.486569	miRNA
ENST00000454421	ENSG00000223648	IGHV3-64	chr14:107113740-107114274	2.68789	0.00690131	IGV gene		ENST00000583404	ENSG00000263519	AL157871.1	chr14:100789164-100789270	1.79769e+308	0.333259	miRNA
ENST00000417279	ENSG00000224041	IGKV3D-15	chr2:90153695-90154258	2.86337	0.0454851	IGV gene		ENST00000583521	ENSG00000263585	RP11-498C9.13	chr17:79890259-79905477	2.22108	0.365551	antisense
ENST00000390629	ENSG00000224373	IGHV4-59	chr14:107081805-107083830	2.12121	0.00995356	IGV gene		ENST00000584304	ENSG00000263597	MIR3936	chr5:131520568-131731306	1.79769e+308	0.484097	miRNA
ENST00000424969	ENSG00000224650	IGHV3-74	chr14:107218675-107219365	3.03379	0.000937454	IGV gene		ENST00000365494	ENSG00000263934	SNORD3A	chr17:19091328-19092027	2.09956	1	lincRNA
ENST00000434710	ENSG00000232216	IGHV3-43	chr14:106926187-106926724	3.48571	0.000666048	IGV gene		ENST00000583230	ENSG00000263985	AC116407.1	chr17:30462747-30462833	1.79769e+308	0.34492	miRNA
ENST00000492167	ENSG00000239951	IGKV3-20	chr2:89442056-89442643	2.35618	0.0025233	IGV gene		ENST00000580972	ENSG00000264229	RNU4ATAC	chr2:122095351-122407163	3.22029	0.919086	snRNA
ENST00000490686	ENSG00000240382	IGKV1-17	chr2:89416832-89417335	2.35657	0.0186745	IGV gene		ENST00000580703	ENSG00000264284	AL391380.1	chrX:134654007-134716435	1.79769e+308	0.485681	miRNA
ENST00000483158	ENSG00000241351	IGKV3-11	chr2:89326667-89327228	2.00477	0.00930699	IGV gene		ENST00000577791	ENSG00000264329	MIR3911	chr9:130374543-130497604	1.79769e+308	0.482784	miRNA
ENST00000558026	ENSG00000242534	IGKV2D-28	chr2:89998788-89999564	2.20204	0.179817	IGV gene		ENST00000577668	ENSG00000264333	AC020915.1	chr19:58739959-58827023	2.20138	0.949715	miRNA
ENST00000491977	ENSG00000243264	IGKV2D-29	chr2:89986321-89987079	3.1218	0.00939515	IGV gene		ENST00000577689	ENSG00000264442	RN7SL119P	chr11:62574368-62599560	2.80549	0.845881	misc_RNA
ENST00000480492	ENSG00000243290	IGKV1-12	chr2:89339720-89340242	2.08012	0.0221448	IGV gene		ENST00000490232	ENSG00000265150	RN7SL2	chr14:50329270-50329567	2.27937	0.00352992	misc_RNA
ENST00000496168	ENSG00000243466	IGKV1-5	chr2:89246818-89247475	2.13434	0.00318023	IGV gene		ENST00000579126	ENSG00000265257	RP11-21J18.1	chr18:9102627-9285983	2.10513	0.843513	processed_transcript
ENST00000390252	ENSG00000244437	IGKV3-15	chr2:89384672-89385283	2.34104	0.0048268	IGV gene		ENST00000583472	ENSG00000265281	MIR3935	chr16:56225301-56391356	1.79769e+308	0.464637	miRNA
ENST00000498435	ENSG00000244575	IGKV1-27	chr2:89512907-89513413	2.431	0.00742883	IGV gene		ENST00000579869	ENSG00000265416	AC017028.7	chr2:239969863-240324058	1.79769e+308	0.482241	miRNA
ENST00000558565	ENSG00000259490	IGHV3OR15-7	chr15:20192908-20193370	4.16669	0.0599198	IGV gene		ENST00000582572	ENSG00000265442	MIR3941	chr10:124134211-124191867	1.79769e+308	0.477659	miRNA
ENST00000354689	ENSG00000270472	IGHV3OR16-9	chr16:32019758-32096106	4.22379	0.328244	IGV gene		ENST00000577622	ENSG00000265677	AL137229.1	chr14:102783713-102829253	1.79769e+308	0.486644	miRNA
ENST00000398240	ENSG00000034063	UHRF1	chr19:4903091-4962165	2.48992	0.129198	processed_transcript		ENST00000582701	ENSG00000265891	AC017028.8	chr2:239969863-240324058	1.79769e+308	0.485309	miRNA
ENST00000534914	ENSG00000153363	LINC00467	chr1:211556144-211605878	2.09572	0.433551	processed_transcript		ENST00000583567	ENSG00000265982	RP11-927P21.4	chr17:62745780-62833272	2.24618	0.970902	pseudogene
ENST00000304465	ENSG00000171943	SRGAP2C	chr1:121102016-121204983	2.00875	1	pseudogene		ENST00000578231	ENSG00000266037	RN7SL3	chr14:50320335-50320632	4.03188	0.085672	misc_RNA
ENST00000382840	ENSG00000185275	CD24P4	chrY:21034386-21239302	2.20851	0.0414001	pseudogene		ENST00000582644	ENSG00000266098	AL137127.1	chr1:19398603-19536770	1.79769e+308	0.493933	miRNA
ENST00000435731	ENSG00000185485	SDHAP1	chr3:195686618-195717189	3.58947	0.548997	pseudogene		ENST00000583986	ENSG00000266109	MIR4440	chr2:239969863-240324058	1.79769e+308	0.483468	miRNA
ENST00000609442	ENSG00000186594	MIR22HG	chr17:1614804-1641893	3.03554	0.991657	lincRNA		ENST00000582210	ENSG00000266235	MIR3176	chr16:577716-604636	1.79769e+308	0.487898	miRNA
ENST00000493251	ENSG00000189077	TMEM120A	chr7:75528517-75623977	2.30122	0.973748	polymorphic_pseudogene		ENST00000583214	ENSG00000266239	MIR3605	chr1:33772366-33896653	1.79769e+308	0.4959	miRNA
ENST00000384342	ENSG00000197989	SNHG12	chr1:28879596-28909495	3.7013	1	antisense		ENST00000580828	ENSG00000266402	SNORA76	chr17:62223329-62223836	1.79769e+308	0.436225	lincRNA
ENST00000362396	ENSG00000199266	SNORA60	chr20:37075220-37079564	1.79769e+308	0.447061	snoRNA		ENST00000581853	ENSG00000266698	MIR3945	chr4:185765738-185776905	1.79769e+308	0.462973	miRNA
ENST00000362566	ENSG00000199436	SNORD9	chr14:21853352-21924285	1.79769e+308	0.48734	snoRNA		ENST00000581142	ENSG00000266837	Z97055.1	chr22:44300475-44300561	1.79769e+308	0.319766	miRNA
ENST00000362639	ENSG00000199509	RNA5SP477	chr20:21106623-21227260	1.79769e+308	0.466568	rRNA		ENST00000517027	ENSG00000266839	U6	chr17:19912656-20306870	1.79769e+308	0.479032	sense_intronic
ENST00000362707	ENSG00000199577	RNU6-822P	chr3:20310456-20310562	1.79769e+308	0.271864	snRNA		ENST00000601072	ENSG00000269051	CTD-2245F17.3	chr19:53700363-53714268	1.79769e+308	0.352126	lincRNA
ENST00000362825	ENSG00000199695	RNU6-1128P	chr22:31608224-31676066	1.79769e+308	0.494797	snRNA		ENST00000363046	ENSG00000269900	RMRP	chr9:35657747-35658015	3.49546	1	lincRNA
ENST00000362830	ENSG00000199700	RNU6-223P	chr7:135611202-135662101	1.79769e+308	0.493179	snRNA		ENST00000605240	ENSG00000270972	RP11-326C3.15	chr11:333191-333688	2.5208	0.0244841	lincRNA
ENST00000362863	ENSG00000199733	RNA5SP307	chr10:26727131-26856732	1.79769e+308	0.492506	rRNA		ENST00000564926	ENSG00000271288	IGHV1OR15-3	chr15:22466057-22466493	2.25988	0.106395	IG_V_pseudogene
ENST00000363020	ENSG00000199890	Y_RNA	chr1:111981259-112005395	1.79769e+308	0.487398	misc_RNA		ENST00000607707	ENSG00000271852	SNORD11B	chr2:203130438-203168389	1.79769e+308	0.482824	snoRNA
ENST00000363063	ENSG00000199933	Y_RNA	chr12:102090724-102137918	1.79769e+308	0.477599	misc_RNA		ENST00000605890	ENSG00000272098	AC092299.8	chr19:197074-205074	2.2245	1	pseudogene
ENST00000363196	ENSG00000200066	Y_RNA	chr12:133656423-133684130	1.79769e+308	0.474287	misc_RNA		ENST00000607255	ENSG00000272160	U4	chr10:111624523-111683311	1.79769e+308	0.476239	snRNA
ENST00000363217	ENSG00000200087	SNORA73B	chr1:28832454-28865812	3.32935	0.379769	snoRNA		ENST00000607443	ENSG00000272359	U4	chr3:196466727-196559518	1.79769e+308	0.491159	snRNA
ENST00000363282	ENSG00000200152	RNU6-216P	chr11:74660291-74690076	1.79769e+308	0.474288	snRNA		ENST00000607109	ENSG00000272396	CTC-490G23.4	chr19:43857810-43873122	6.21632	0.583995	antisense
ENST00000363462	ENSG00000200332	Y_RNA	chr22:42017122-42060044	1.79769e+308	0.486653	misc_RNA		ENST00000609744	ENSG00000273420	CTD-2540B15.13	chr19:33668508-33698694	2.099	1	3prime_overlapping_ncrna
ENST00000363475	ENSG00000200345	RNU6-485P	chr12:7187512-7275097	1.79769e+308	0.489044	snRNA		ENST00000434781	ENSG00000179818	PCBP1-AS1	chr2:70187225-70316332	-1.79769e+308	0.490871	antisense
ENST00000363518	ENSG00000200388	RNU6-618P	chr12:31535156-31768600	1.79769e+308	0.483787	snRNA		ENST00000558784	ENSG00000185596	WASH3P	chr15:102500050-102519298	-2.11194	0.839962	pseudogene
ENST00000363524	ENSG00000200394	SNORA38B	chr17:65713948-65740647	1.79769e+308	0.466777	snoRNA		ENST00000502273	ENSG00000188002	RP11-43F13.1	chr5:1594740-1634120	-1.79769e+308	1	pseudogene
ENST00000363593	ENSG00000200463	SNORD118	chr17:8076554-8079717	2.66764	1	snoRNA		ENST00000362582	ENSG00000196756	SNHG17	chr20:37049234-37063996	-1.79769e+308	1	processed_transcript
ENST00000363690	ENSG00000200560	RNU6-288P	chr17:61627821-61671639	1.79769e+308	0.487645	snRNA		ENST00000362153	ENSG00000199023	MIR339	chr7:1036621-1177896	-1.79769e+308	0.473684	miRNA
ENST00000363693	ENSG00000200563	RNU6-640P	chr2:86730553-87005164	1.79769e+308	0.489847	snRNA		ENST00000362166	ENSG00000199036	MIR219-1	chr6:33175611-33175721	-1.79769e+308	0.297226	miRNA
ENST00000363709	ENSG00000200579	Y_RNA	chr3:38048986-38071253	1.79769e+308	0.483067	misc_RNA		ENST00000362263	ENSG00000199133	MIRLET7D	chr9:96928570-96966850	-1.79769e+308	0.433663	miRNA
ENST00000363781	ENSG00000200651	Y_RNA	chr17:75253818-75496678	1.79769e+308	0.494375	misc_RNA		ENST00000362423	ENSG00000199293	SNORA21	chr17:37004117-37010096	-1.79769e+308	1	snoRNA
ENST00000363915	ENSG00000200785	SNORD8	chr14:21853352-21924285	1.79769e+308	0.490276	snoRNA		ENST00000362462	ENSG00000199332	Y_RNA	chr6:31368478-31445283	-1.79769e+308	0.480615	misc_RNA
ENST00000363925	ENSG00000200795	RNU4-1	chr12:120730899-120731040	6.30048	0.0387145	snRNA		ENST00000362606	ENSG00000199476	Y_RNA	chr3:48282589-48343175	-1.79769e+308	0.468668	misc_RNA
ENST00000364089	ENSG00000200959	SNORA74A	chr5:138282408-138667360	1.79769e+308	0.470965	snoRNA		ENST00000362675	ENSG00000199545	RNA5SP195	chr5:138282408-138667360	-1.79769e+308	0.484323	rRNA
ENST00000364228	ENSG00000201098	RNY1	chr7:148684227-148684340	1.79769e+308	0.21804	misc_RNA		ENST00000362802	ENSG00000199672	RNU4-21P	chr1:229652328-229694442	-1.79769e+308	0.464434	snRNA
ENST00000364432	ENSG00000201302	SNORA65	chr9:130209952-130213684	2.27848	0.975402	snoRNA		ENST00000362870	ENSG00000199740	Y_RNA	chr12:51333709-51333809	-1.79769e+308	0.313488	misc_RNA
ENST00000364581	ENSG00000201451	Y_RNA	chr9:136204564-136204661	1.79769e+308	0.303442	misc_RNA		ENST00000362915	ENSG00000199785	SNORA52	chr11:799178-812880	-1.79769e+308	1	snoRNA
ENST00000365030	ENSG00000201900	Y_RNA	chr1:115259533-115301297	1.79769e+308	0.491289	misc_RNA		ENST00000363005	ENSG00000199875	Y_RNA	chr11:93394804-93547861	-1.79769e+308	0.482071	misc_RNA
ENST00000365209	ENSG00000202079	Y_RNA	chr1:247458136-247458243	1.79769e+308	0.327705	misc_RNA		ENST00000363143	ENSG00000200013	RNU6-623P	chr17:58677543-58741849	-1.79769e+308	0.459963	snRNA
ENST00000365280	ENSG00000202150	RNU6-407P	chr20:33563205-33680674	1.79769e+308	0.492134	snRNA		ENST00000363225	ENSG00000200095	RNU6-181P	chr15:101093733-101191910	-1.79769e+308	0.472982	snRNA
ENST00000365328	ENSG00000202198	RN7SK	chr6:52860417-52860748	4.10578	0.000368864	misc_RNA		ENST00000363286	ENSG00000200156	RNU5B-1	chr15:65597014-65597130	-1.79769e+308	0.249258	snRNA
ENST00000365571	ENSG00000202441	RNY4P10	chr6:33161364-33172216	1.79769e+308	0.491572	misc_RNA		ENST00000363299	ENSG00000200169	RNU5D-1	chr1:45196726-45196842	-1.79769e+308	0.297226	snRNA
ENST00000365668	ENSG00000202538	RNU4-2	chr12:120729565-120729706	5.77644	0.000516483	snRNA		ENST00000363423	ENSG00000200293	RNA5SP393	chr15:42120282-42190773	-1.79769e+308	0.477397	rRNA
ENST00000535913	ENSG00000204044	RP11-465L10.10	chr20:44637546-44688784	3.11858	0.62344	antisense		ENST00000363480	ENSG00000200350	RNU6-1285P	chr4:155456157-155471587	-1.79769e+308	0.450108	snRNA
ENST00000378009	ENSG00000204936	CD177	chr19:43857810-43873122	6.82006	0.65756	polymorphic_pseudogene		ENST00000363548	ENSG00000200418	SNORA63	chr3:186499568-186524847	-1.79769e+308	1	snoRNA
ENST00000378012	ENSG00000204936	CD177	chr19:43857810-43873122	6.03853	0.699088	polymorphic_pseudogene		ENST00000363599	ENSG00000200469	RNU6-112P	chr4:89178771-89205921	-1.79769e+308	1	snRNA
ENST00000607517	ENSG00000204936	CD177	chr19:43857810-43873122	5.78779	4.66167e-05	polymorphic_pseudogene		ENST00000363721	ENSG00000200591	Y_RNA	chr1:32930657-33116504	-1.79769e+308	0.45217	misc_RNA
ENST00000421987	ENSG00000205716	AC007248.6	chr2:102866316-102866715	4.39616	0.0850273	pseudogene		ENST00000363899	ENSG00000200769	Y_RNA	chr7:91828282-91875480	-1.79769e+308	0.473684	misc_RNA
ENST00000437016	ENSG00000206249	CTD-2308N23.2	chr20:36838889-36965907	5.18929	0.783398	antisense		ENST00000364009	ENSG00000200879	SNORD14E	chr11:122928196-122933938	-1.79769e+308	0.493535	snoRNA
ENST00000541196	ENSG00000206337	HCP5	chr6:31368478-31445283	9.89282	1	sense_overlapping		ENST00000364023	ENSG00000200893	RNU6-944P	chr16:20621564-20936328	-1.79769e+308	0.476435	snRNA
ENST00000383855	ENSG00000206582	Y_RNA	chr20:33104213-33128762	1.79769e+308	0.487342	misc_RNA		ENST00000364043	ENSG00000200913	SNORD46	chr1:45205489-45244451	-1.79769e+308	0.486406	snoRNA
ENST00000383868	ENSG00000206595	RNU6-877P	chr1:51819934-52027301	1.79769e+308	0.485919	snRNA		ENST00000364309	ENSG00000201179	RNU6-1322P	chr7:104653871-105039755	-1.79769e+308	0.487664	snRNA
ENST00000383907	ENSG00000206634	SNORA22	chr7:65216128-65228341	2.21071	0.858222	snoRNA		ENST00000364369	ENSG00000201239	Y_RNA	chr17:80347098-80408705	-1.79769e+308	0.486137	misc_RNA
ENST00000384148	ENSG00000206875	RNU6-761P	chr6:41902670-42018095	1.79769e+308	0.494715	snRNA		ENST00000364472	ENSG00000201342	RNU4-38P	chr3:169755716-169803191	-1.79769e+308	0.459841	snRNA
ENST00000384161	ENSG00000206888	RNU6-48P	chr1:27648650-27662891	1.79769e+308	0.485059	snRNA		ENST00000364599	ENSG00000201469	RNA5SP379	chr12:133300530-133300643	-1.79769e+308	0.27774	rRNA
ENST00000384175	ENSG00000206902	Y_RNA	chr3:53317446-53381654	1.79769e+308	0.480423	misc_RNA		ENST00000364631	ENSG00000201501	Y_RNA	chr20:49126890-49201299	-1.79769e+308	0.474131	misc_RNA
ENST00000384187	ENSG00000206914	Y_RNA	chr12:123237320-123255611	1.79769e+308	0.479495	misc_RNA		ENST00000364642	ENSG00000201512	SNORA71C	chr20:37049234-37063996	-1.79769e+308	0.409415	snoRNA
ENST00000384214	ENSG00000206941	SNORD15A	chr11:75110529-75133324	1.79769e+308	0.499891	snoRNA		ENST00000364960	ENSG00000201830	Y_RNA	chr9:100666770-100684852	-1.79769e+308	0.443372	misc_RNA
ENST00000384281	ENSG00000207008	SNORA54	chr11:2965666-3013607	2.42369	0.940363	snoRNA		ENST00000365046	ENSG00000201916	Y_RNA	chr22:20778873-20850170	-1.79769e+308	0.44513	misc_RNA
ENST00000384315	ENSG00000207042	RNU6-196P	chr16:21608538-21668794	1.79769e+308	0.493598	snRNA		ENST00000365529	ENSG00000202399	Y_RNA	chr8:98784540-98784653	-1.79769e+308	0.338006	misc_RNA
ENST00000384325	ENSG00000207053	RNU6-937P	chr20:34359895-34538303	1.79769e+308	0.487501	snRNA		ENST00000385231	ENSG00000203709	C1orf132	chr1:207974862-208042495	-1.79769e+308	1	processed_transcript
ENST00000384360	ENSG00000207088	SNORA7B	chr3:129100140-129118498	4.00689	0.839068	snoRNA		ENST00000451583	ENSG00000204272	RP11-622K12.1	chrX:56755691-56844813	-1.79769e+308	0.406715	processed_transcript
ENST00000384452	ENSG00000207181	SNORA14B	chr1:235272650-235292251	2.26098	0.950304	snoRNA		ENST00000489616	ENSG00000206573	SETD5-AS1	chr3:9022274-9520924	-2.5179	0.999747	antisense
ENST00000384471	ENSG00000207200	RNU6-45P	chr11:63737941-63738048	1.79769e+308	0.303442	snRNA		ENST00000383903	ENSG00000206630	SNORD60	chr16:2204797-2205359	-1.79769e+308	0.411073	snoRNA
ENST00000384567	ENSG00000207297	SNORD7	chr17:33895138-33901811	1.79769e+308	0.473665	snoRNA		ENST00000383912	ENSG00000206639	Y_RNA	chrX:21857753-21903542	-1.79769e+308	1	misc_RNA
ENST00000384575	ENSG00000207305	Y_RNA	chr20:2433655-2433763	1.79769e+308	0.327705	misc_RNA		ENST00000383942	ENSG00000206669	Y_RNA	chr19:37288419-37407193	-1.79769e+308	0.452181	misc_RNA
ENST00000384578	ENSG00000207308	RNU6-878P	chr11:2342947-2343057	1.79769e+308	0.307623	snRNA		ENST00000383985	ENSG00000206712	RNU6-26P	chr3:98433173-98620533	-1.79769e+308	0.466714	snRNA
ENST00000384625	ENSG00000207355	RNU6-1257P	chr20:24943560-24973615	1.79769e+308	0.494598	snRNA		ENST00000384012	ENSG00000206739	Y_RNA	chr22:19023794-19115962	-1.79769e+308	0.485475	misc_RNA
ENST00000384626	ENSG00000207356	Y_RNA	chr1:40410561-40410670	1.79769e+308	0.307623	misc_RNA		ENST00000384014	ENSG00000206741	Y_RNA	chr5:172206984-172207097	-1.79769e+308	0.219034	misc_RNA
ENST00000384641	ENSG00000207371	Y_RNA	chr6:41873091-41888877	1.79769e+308	0.452995	misc_RNA		ENST00000384035	ENSG00000206762	RNU6-418P	chr1:205538012-205572046	-1.79769e+308	0.388075	snRNA
ENST00000384714	ENSG00000207445	SNORD15B	chr11:75110529-75133324	2.57207	0.94446	snoRNA		ENST00000384194	ENSG00000206921	RNU6-481P	chr1:161371078-161371185	-1.79769e+308	0.286438	snRNA
ENST00000384726	ENSG00000207457	RNU6-476P	chr22:42069933-42094140	1.79769e+308	0.474032	snRNA		ENST00000384242	ENSG00000206969	RNU6-1316P	chr14:103243812-103377837	-1.79769e+308	0.467288	snRNA
ENST00000384762	ENSG00000207493	SNORA46	chr16:58549382-58663790	1.79769e+308	0.486897	snoRNA		ENST00000384263	ENSG00000206990	Y_RNA	chr1:165631452-165679205	-1.79769e+308	1	misc_RNA
ENST00000384763	ENSG00000207494	Y_RNA	chr10:126490353-126525239	1.79769e+308	0.476314	misc_RNA		ENST00000384389	ENSG00000207117	Y_RNA	chr2:160175489-160473593	-1.79769e+308	0.485149	misc_RNA
ENST00000384964	ENSG00000207697	MIR573	chr4:24519063-24586173	1.79769e+308	0.489761	miRNA		ENST00000384479	ENSG00000207208	RNU6-790P	chr14:102228134-102394326	-1.79769e+308	0.483058	snRNA
ENST00000384968	ENSG00000207701	MIR597	chr8:9412655-9639856	1.79769e+308	0.484204	miRNA		ENST00000384603	ENSG00000207333	RNU6-680P	chr5:74969948-75013313	-1.79769e+308	0.45794	snRNA
ENST00000384986	ENSG00000207719	MIR623	chr13:99853027-100038688	1.79769e+308	0.491974	miRNA		ENST00000384724	ENSG00000207455	RNU6-331P	chr22:30279143-30573064	-1.79769e+308	0.484393	snRNA
ENST00000385098	ENSG00000207833	D86998.1	chr22:23134976-23135496	1.79769e+308	0.486019	miRNA		ENST00000384823	ENSG00000207554	MIR647	chr20:62571185-62587769	-1.79769e+308	0.439843	miRNA
ENST00000385282	ENSG00000208017	MIR140	chr16:69796208-69975644	1.79769e+308	0.490202	miRNA		ENST00000384971	ENSG00000207704	MIR548AA1	chr8:124332089-124428590	-1.79769e+308	0.465207	miRNA
ENST00000390701	ENSG00000211990	AL117209.1	chr14:103243812-103377837	1.79769e+308	0.48468	miRNA		ENST00000390469	ENSG00000211821	TRDV2	chr14:22849082-22951948	-2.94183	0.301019	TR_V_gene
ENST00000390930	ENSG00000212232	SNORD17	chr20:17922240-18039832	5.4383	0.567098	snoRNA		ENST00000390936	ENSG00000212238	RNA5SP244	chr7:129251554-129396922	-1.79769e+308	1	rRNA
ENST00000391001	ENSG00000212303	RNU6-1154P	chr7:135347243-135433594	1.79769e+308	0.486761	snRNA		ENST00000390940	ENSG00000212242	RNA5SP219	chr6:136878184-137113656	-1.79769e+308	0.479448	rRNA
ENST00000391029	ENSG00000212331	RNA5SP297	chr10:180404-300577	1.79769e+308	0.480869	rRNA		ENST00000390991	ENSG00000212293	SNORA16	chr13:32974860-33112970	-1.79769e+308	0.473837	snoRNA
ENST00000391100	ENSG00000212402	SNORA74B	chr5:172410759-172462448	3.19073	0.901715	snoRNA		ENST00000391030	ENSG00000212332	RNU6-780P	chr10:88195012-88281572	-1.79769e+308	0.480361	snRNA
ENST00000391224	ENSG00000212526	RNU6-466P	chr15:31196054-31283810	1.79769e+308	0.486718	snRNA		ENST00000401257	ENSG00000216076	AC002066.2	chr7:115850546-116148595	-1.79769e+308	0.477396	miRNA
ENST00000391239	ENSG00000212541	RNU6-510P	chr1:38457133-38457241	1.79769e+308	0.303442	snRNA		ENST00000405771	ENSG00000220378	KRT8P42	chr6:134490383-134639250	-2.3701	0.85456	pseudogene
ENST00000391242	ENSG00000212544	RNVU1-19	chr1:149514089-149514256	1.79769e+308	0.190205	snRNA		ENST00000408089	ENSG00000221016	AC002558.1	chr17:45195068-45266788	-1.79769e+308	0.452456	miRNA
ENST00000401322	ENSG00000216141	MIR941-2	chr20:62526517-62567384	1.79769e+308	0.489704	miRNA		ENST00000408363	ENSG00000221290	MIR1182	chr1:231154703-231175992	-1.79769e+308	1	miRNA
ENST00000404269	ENSG00000216331	HIST1H1PS1	chr6:26195793-26195999	2.14423	0.12808	pseudogene		ENST00000408413	ENSG00000221340	RNU6ATAC18P	chr1:12627938-12677737	-1.79769e+308	0.461593	snRNA
ENST00000408124	ENSG00000221051	AC118344.1	chr19:40697650-40721482	1.79769e+308	0.47207	miRNA		ENST00000408560	ENSG00000221487	AC069294.1	chr7:99302659-99332819	-1.79769e+308	0.344265	miRNA
ENST00000408338	ENSG00000221265	MIR1255A	chr4:101944565-102270040	1.79769e+308	0.485522	miRNA		ENST00000410388	ENSG00000222320	RNU6-1050P	chr18:29409135-29533099	-1.79769e+308	0.474653	snRNA
ENST00000408594	ENSG00000221521	AL158151.2	chr9:131857088-131911225	1.79769e+308	0.490038	miRNA		ENST00000410489	ENSG00000222421	Y_RNA	chr9:130577290-130617035	-1.79769e+308	0.462363	misc_RNA
ENST00000410276	ENSG00000222208	RNA5SP129	chr3:37283279-37408242	1.79769e+308	0.48525	rRNA		ENST00000410550	ENSG00000222482	AC005071.1	chr7:99775185-99869855	-1.79769e+308	0.475382	miRNA
ENST00000410396	ENSG00000222328	RNU2-2P	chr11:62599705-62609281	4.16548	1	snRNA		ENST00000410638	ENSG00000222570	AF216667.1	chr8:133693145-133693248	-1.79769e+308	0.313488	miRNA
ENST00000410403	ENSG00000222335	Y_RNA	chr3:195924319-195938308	1.79769e+308	0.463847	misc_RNA		ENST00000410743	ENSG00000222675	RNA5SP146	chr3:156891706-156891829	-1.79769e+308	0.249258	rRNA
ENST00000410475	ENSG00000222407	RNA5SP80	chr1:231417159-231417270	1.79769e+308	0.307623	rRNA		ENST00000410983	ENSG00000222915	RNU6-564P	chr22:30727976-30825045	-1.79769e+308	0.479678	snRNA
ENST00000410482	ENSG00000222414	RNU2-59P	chr10:103113819-103317078	2.05379	0.412891	snRNA		ENST00000411352	ENSG00000223284	RNU6-195P	chr19:41197433-41271294	-1.79769e+308	0.474055	snRNA
ENST00000410571	ENSG00000222503	Y_RNA	chr10:105239359-105615301	1.79769e+308	0.483149	misc_RNA		ENST00000411366	ENSG00000223298	RNY3P8	chr13:95963083-95963209	-2.5317	0.298995	misc_RNA
ENST00000411091	ENSG00000223023	Y_RNA	chr18:20279443-20606451	1.79769e+308	0.479495	misc_RNA		ENST00000429409	ENSG00000224365	RP11-252P18.1	chr7:65469003-65469124	-1.79769e+308	0.313488	pseudogene
ENST00000411245	ENSG00000223177	RNA5SP39	chr13:108903587-108960832	3.15636	0.951611	rRNA		ENST00000428073	ENSG00000224677	AC011330.6	chr15:43885251-44010458	-1.79769e+308	0.383002	pseudogene
ENST00000411315	ENSG00000223247	RNU2-64P	chr3:73160142-73160333	1.79769e+308	0.222146	snRNA		ENST00000414780	ENSG00000226024	COX5BP7	chr22:39516171-39548679	-4.40391	1	pseudogene
ENST00000411342	ENSG00000223274	RNA5SP498	chrX:1387692-1429274	1.79769e+308	0.478659	rRNA		ENST00000440817	ENSG00000226394	RP11-413E1.2	chr1:89990394-90402170	-2.33891	0.969953	pseudogene
ENST00000411404	ENSG00000223336	RNU2-6P	chr13:46916138-47012325	2.80833	0.680574	snRNA		ENST00000457507	ENSG00000227034	RP11-234N17.1	chr1:99355805-99614408	-2.24648	0.3678	pseudogene
ENST00000457582	ENSG00000223629	DEFA8P	chr8:6808247-6809121	4.40299	0.109545	pseudogene		ENST00000434133	ENSG00000229230	MT1P3	chr20:33703166-33872788	-1.79769e+308	1	pseudogene
ENST00000364729	ENSG00000225091	SNORA71A	chr20:37049234-37063996	3.02796	0.874961	snoRNA		ENST00000457239	ENSG00000229961	RP11-71G12.1	chr1:157155177-157157195	-3.29895	0.0882869	lincRNA
ENST00000607633	ENSG00000225373	WASH5P	chr19:60104-72719	3.14623	0.984837	pseudogene		ENST00000431607	ENSG00000230734	RPL10P3	chr9:119187503-120177348	-3.16378	0.517277	pseudogene
ENST00000394662	ENSG00000225492	GBP1P1	chr1:89873237-89891802	2.42281	0.223124	pseudogene		ENST00000425358	ENSG00000233429	HOTAIRM1	chr7:27132611-27142430	-2.27339	0.943511	antisense
ENST00000513638	ENSG00000225492	GBP1P1	chr1:89873237-89891802	3.20639	0.081615	pseudogene		ENST00000413500	ENSG00000234975	FTH1P2	chr1:228823161-228823574	-17.4373	0.999356	pseudogene
ENST00000366140	ENSG00000225964	AC017076.5	chr2:6968644-6980595	2.04967	0.116621	antisense		ENST00000459325	ENSG00000238311	snoU13	chr15:65903703-66184329	-1.79769e+308	0.485475	snoRNA
ENST00000417932	ENSG00000226004	RP11-10J5.1	chr6:138264215-138293659	2.40805	0.30461	lincRNA		ENST00000459022	ENSG00000238349	snoU13	chr19:11531271-11561783	-1.79769e+308	0.486833	snoRNA
ENST00000544072	ENSG00000226608	FTLP3	chr20:4004551-4005091	12.328	0.993134	pseudogene		ENST00000458922	ENSG00000238390	SNORA81	chr21:33031934-33041244	-3.19689	0.932924	snoRNA
ENST00000424850	ENSG00000227297	RP4-718J7.4	chr20:56174750-56176256	2.49741	0.0830646	lincRNA		ENST00000458983	ENSG00000238465	snoU13	chr2:70120691-70170077	-1.79769e+308	0.489888	snoRNA
ENST00000449978	ENSG00000228955	RP11-452J6.2	chr1:246729745-246831886	2.9585	0.819877	pseudogene		ENST00000458994	ENSG00000238511	snoU13	chr1:153700542-153746555	-1.79769e+308	0.478261	snoRNA
ENST00000384864	ENSG00000229719	MIR194-2	chr11:64658826-64660921	1.79769e+308	0.448941	lincRNA		ENST00000458904	ENSG00000238553	AF213884.3	chr4:103422485-103538459	-1.79769e+308	0.478249	miRNA
ENST00000580458	ENSG00000232956	SNHG15	chr7:45022621-45026560	2.38211	0.898235	lincRNA		ENST00000458970	ENSG00000238631	snoU13	chr6:134490383-134639250	-1.79769e+308	0.488176	snoRNA
ENST00000426029	ENSG00000232969	AP001062.9	chr21:45748826-45760353	1.79769e+308	0.478261	antisense		ENST00000459162	ENSG00000238661	snoU13	chr12:31433517-31479992	-1.79769e+308	0.473684	snoRNA
ENST00000440492	ENSG00000233975	RP11-288L9.1	chr1:27986838-27989233	3.1828	0.0624845	lincRNA		ENST00000458874	ENSG00000238732	snoU13	chr10:43278248-43330385	-1.79769e+308	0.466725	snoRNA
ENST00000422008	ENSG00000234741	GAS5	chr1:173832385-173872687	1.79769e+308	0.482038	processed_transcript		ENST00000459046	ENSG00000238768	snoU13	chr11:71709586-71823826	-1.79769e+308	0.491949	snoRNA
ENST00000439232	ENSG00000235408	SNORA71B	chr20:37049234-37063996	1.79769e+308	0.448928	lincRNA		ENST00000459577	ENSG00000238793	SNORD124	chr17:38175349-38256978	-1.79769e+308	0.45466	snoRNA
ENST00000393394	ENSG00000237550	RPL9P9	chr15:82647359-82748784	1.79769e+308	0.222435	pseudogene		ENST00000459333	ENSG00000238838	snoU13	chr19:38826414-38861589	-1.79769e+308	0.445768	snoRNA
ENST00000459408	ENSG00000238420	RNU6-437P	chr6:108188959-108281190	1.79769e+308	0.485945	snRNA		ENST00000459464	ENSG00000238986	snoU13	chr1:24958206-24999758	-1.79769e+308	0.476417	snoRNA
ENST00000458956	ENSG00000238565	snoU13	chr3:53317215-53317319	1.79769e+308	0.327705	snoRNA		ENST00000459077	ENSG00000239040	Y_RNA	chr4:56262123-56414056	-1.79769e+308	0.472982	misc_RNA
ENST00000459187	ENSG00000238622	SNORD97	chr11:10804859-10830657	1.79769e+308	0.498556	snoRNA		ENST00000459538	ENSG00000239127	SNORD125	chr22:29723668-29819182	-1.79769e+308	0.463439	snoRNA
ENST00000459374	ENSG00000238713	Y_RNA	chr4:145888263-146101313	1.79769e+308	0.489493	misc_RNA		ENST00000469948	ENSG00000241458	RP11-461O14.1	chr5:137809432-137810050	-3.14113	0.0652887	pseudogene
ENST00000458799	ENSG00000238747	snoU13	chr6:90533013-90533115	1.79769e+308	0.307623	snoRNA		ENST00000503991	ENSG00000249784	SCARNA22	chr4:1873150-1983934	-2.17165	0.959525	snoRNA
ENST00000459596	ENSG00000238868	snoU13	chr7:139993492-140126050	1.79769e+308	0.476541	snoRNA		ENST00000511360	ENSG00000251304	RP11-321E2.5	chr5:17486335-17486938	-14.5853	1	pseudogene
ENST00000459112	ENSG00000238874	snoU13	chr3:128792937-128793045	1.79769e+308	0.307623	snoRNA		ENST00000515930	ENSG00000251739	RNU6-1053P	chr4:184580419-184634745	-1.79769e+308	0.457532	snRNA
ENST00000459614	ENSG00000238946	snoU13	chr17:1472560-1532180	1.79769e+308	0.493196	snoRNA		ENST00000515966	ENSG00000251775	ACA59	chr2:64068073-64118696	-1.79769e+308	0.456491	snoRNA
ENST00000458925	ENSG00000238947	snoU13	chr17:80059335-80170706	1.79769e+308	0.483396	snoRNA		ENST00000516038	ENSG00000251847	snoZ13_snr52	chr9:120493652-120493749	-1.79769e+308	0.286438	snoRNA
ENST00000459255	ENSG00000239002	SCARNA10	chr12:6601149-6641121	3.2315	0.89684	sense_intronic		ENST00000516193	ENSG00000252002	RNA5SP154	chr4:9772776-10056560	-1.79769e+308	0.449565	rRNA
ENST00000459609	ENSG00000239017	snoU13	chrX:48397844-48420997	1.79769e+308	0.481581	snoRNA		ENST00000516212	ENSG00000252021	Y_RNA	chr20:43595114-43708600	-1.79769e+308	0.490314	misc_RNA
ENST00000458913	ENSG00000239100	snoU13	chr15:58887402-59042177	1.79769e+308	0.491015	snoRNA		ENST00000516251	ENSG00000252060	RNA5SP464	chr19:12098431-12167127	-1.79769e+308	0.411073	rRNA
ENST00000459229	ENSG00000239183	SNORA84	chr9:94972488-95056038	1.79769e+308	0.474685	snoRNA		ENST00000516294	ENSG00000252103	RNU6-917P	chr20:1497404-1600707	-1.79769e+308	0.484323	snRNA
ENST00000429624	ENSG00000239650	GUSBP4	chr6:58246050-58256569	1.79769e+308	0.398723	pseudogene		ENST00000516803	ENSG00000252612	Y_RNA	chr1:185126211-185260897	-1.79769e+308	0.45794	misc_RNA
ENST00000463397	ENSG00000239899	RN7SL674P	chr2:11674241-11782914	1.79769e+308	0.167096	misc_RNA		ENST00000517038	ENSG00000252847	RNU2-46P	chr9:98521512-98776842	-1.79769e+308	0.471579	snRNA
ENST00000467883	ENSG00000240869	RN7SL128P	chr6:20402397-20493941	2.79813	0.853934	misc_RNA		ENST00000517065	ENSG00000252874	Y_RNA	chr11:47799638-47870107	-1.79769e+308	0.472821	misc_RNA
ENST00000364938	ENSG00000242125	SNHG3	chr1:28832454-28865812	7.63818	1	sense_intronic		ENST00000517124	ENSG00000252933	RNU6-1223P	chr19:1609290-1652604	-1.79769e+308	0.473367	snRNA
ENST00000471086	ENSG00000244642	RN7SL396P	chr8:120874901-120875181	1.79769e+308	0.207252	misc_RNA		ENST00000517238	ENSG00000253047	SNORA40	chr1:150573014-150573135	-2.66361	0.505381	snoRNA
ENST00000510284	ENSG00000251230	RP11-701P16.5	chr4:185765738-185776905	2.35085	0.432247	lincRNA		ENST00000517273	ENSG00000253082	AC007365.2	chr2:65003237-65003321	-1.79769e+308	0.313488	miRNA
ENST00000516067	ENSG00000251876	AL035106.1	chr20:47240789-47444420	1.79769e+308	0.496296	miRNA		ENST00000518941	ENSG00000253295	RP11-779O18.1	chr5:172185228-172204777	-2.05847	0.967999	antisense
ENST00000516201	ENSG00000252010	SCARNA5	chr2:234118696-234204320	3.93202	0.642053	snoRNA		ENST00000532431	ENSG00000255156	KLHL22-IT1	chr22:20778873-20850170	-1.79769e+308	0.459953	misc_RNA
[truncated: 240 more rows]
