# Supplementary material for: RNA-seq Analysis Reveals Unique Transcriptome Signatures in Systemic Lupus Erythematosus Patients with Distinct Autoantibody Specificities
Source: PLoS One. 2016 Nov 11;11(11):e0166312. doi: 10.1371/journal.pone.0166312 (PMC5106032; doi:10.1371/journal.pone.0166312)
Supplement: S4 Table — This excel spreadsheet contains a list of interferon associated transcripts along with ensemble ID and fold change. (XLSX) [file pone.0166312.s016.xlsx]

## Sheet: Sheet1
		Fold change
Interferon signature Gene	TRANSCRIPT ID	Anti-dsDNA+	Anti-ENA+	Anti-dsDNA+ENA+
IFI27	ENST00000298902	6.343	6.55605	4.96901
IFI27	ENST00000444961	6.65563	5.4653	5.68809
IFI27	ENST00000448882	6.35106	4.73699	5.65497
IFI27	ENST00000553285	5.63508	6.4289	4.88656
IFI27	ENST00000554800	1.79769e+308	1.79769e+308	1.79769e+308
IFI27	ENST00000555121	5.45213	5.50501	4.25993
IFI27	ENST00000555744	5.64761	6.53446	4.48752
IFI27	ENST00000555819	8.02592	8.01063	7.14418
IFI27	ENST00000556544	6.73185	6.75353	5.10096
IFI27	ENST00000557035	1.79769e+308	1.79769e+308	1.79769e+308
IFI27	ENST00000557098	6.81565	5.40064	3.53102
IFI27	ENST00000557634	1.79769e+308	1.79769e+308	NIL
IFI27	ENST00000557700	5.33804	6.13525	4.69448
IFI27L2	ENST00000555558	2.34579	NIL	NIL
IFI44	ENST00000370747	NIL	2.50708	NIL
IFI44	ENST00000446486	2.19048	2.15087	NIL
IFI44	ENST00000467790	2.16275	2.49639	2.12919
IFI44	ENST00000470323	NIL	2.21851	NIL
IFI44	ENST00000476911	NIL	2.25098	NIL
IFI44	ENST00000485662	NIL	2.74702	NIL
IFI44	ENST00000495254	NIL	2.31988	NIL
IFI44	ENST00000545124	NIL	2.13142	NIL
IFI44L	ENST00000342282	NIL	2.73832	2.52566
IFI44L	ENST00000370751	NIL	2.55899	NIL
IFI44L	ENST00000459784	NIL	2.94457	NIL
IFI44L	ENST00000462041	NIL	2.56597	NIL
IFI44L	ENST00000474002	NIL	2.29336	NIL
IFI44L	ENST00000486882	NIL	3.19512	2.46899
IFI44L	ENST00000494910	NIL	2.53555	2.13739
IF16	ENST00000339145	2.19751	2.11981	2.00039
IFITM10	ENST00000340134	2.08971	NIL	NIL
IFITM2	ENST00000399815	NIL	5.78626	NIL
IFNAR1	ENST00000442071	NIL	-1.79769e+308	NIL
IFNAR2	ENST00000413881	NIL	NIL	1.79769e+308
IFNG	ENST00000229135	NIL	NIL	3.60974
IRF1	ENST00000458069	NIL	2.29824	NIL
IRF4	ENST00000495137	2.48567	2.83529	NIL
IRF5	ENST00000249375	NIL	NIL	-1.79769e+308
IRF5	ENST00000473745	NIL	2.21499	2.45002
IRF5	ENST00000465603	NIL	NIL	2.42812
IRF7	ENST00000348655	NIL	2.24315	NIL
IRF7	ENST00000469048	NIL	2.28048	NIL
IRF7	ENST00000525445	NIL	3.90776	2.64773
IRF7	ENST00000528413	NIL	2.67898	NIL
IRF7	ENST00000397570	2.49028	NIL	NIL
IRF7	ENST00000397574	-1.79769e+308	NIL	-8.48453
IRF8	ENST00000564803	NIL	NIL	-2.07877
ISG15	ENST00000379389	2.21757	2.55905	2.20959
LY6E	ENST00000292494	2.10187	2.6648	2.3051
LY6E	ENST00000429120	2.44766	2.6902	2.52557
LY6E	ENST00000519611	NIL	1.79769e+308	NIL
LY6E	ENST00000519615	NIL	2.25087	2.05027
LY6E	ENST00000520466	2.10016	2.2225	NIL
LY6E	ENST00000521003	2.66924	3.60277	3.0893
LY6E	ENST00000521182	2.42227	3.28122	3.0682
LY6E	ENST00000521699	2.73858	2.67529	2.58667
LY6E	ENST00000522024	1.79769e+308	1.79769e+308	1.79769e+308
LY6E	ENST00000522528	NIL	2.70129	2.71079
LY6E	ENST00000522971	3.16479	2.70171	2.72899
LY6E	ENST00000523847	2.92394	3.59717	3.22146
MX1	ENST00000398600	NIL	2.2264	NIL
MX1	ENST00000468506	2.65069	3.28922	NIL
MX1	ENST00000417963	2.69546	NIL	NIL
OAS1	ENST00000445409	NIL	NIL	2.42979
OAS1	ENST00000452357	NIL	NIL	2.00332
OAS1	ENST00000549820	NIL	2.05409	NIL
OAS1	ENST00000550689	2.80448	3.32954	3.18553
OAS1	ENST00000551241	NIL	NIL	2.20079
OAS1	ENST00000553152	NIL	NIL	2.08634
OAS2	ENST00000342315	NIL	2.21888	NIL
OAS3	ENST00000546973	NIL	2.49151	NIL
OASL	ENST00000339275	NIL	2.35382	2.19395
