# Supplementary material for: RNA-seq Analysis Reveals Unique Transcriptome Signatures in Systemic Lupus Erythematosus Patients with Distinct Autoantibody Specificities
Source: PLoS One. 2016 Nov 11;11(11):e0166312. doi: 10.1371/journal.pone.0166312 (PMC5106032; doi:10.1371/journal.pone.0166312)
Supplement: S5 Table — This excel spreadsheet contains a list of granulocyte associated transcripts along with ensemble ID and fold change. (XLSX) [file pone.0166312.s017.xlsx]

## Sheet: Sheet1
		Fold change
Granulocyte Signature Gene	TRANSCRIPT ID	Anti-dsDNA+	Anti-ENA+	Anti-dsDNA+ENA+
CTSD	ENST00000433655	NIL	2.48369	NIL
CTSD	ENST00000438213	NIL	2.23934	NIL
CTSG	ENST00000216336	5.37421	2.80599	3.5813
DEFA1	ENST00000382692	NIL	1.79769e+308	NIL
DEFA3	ENST00000327857	3.90235	2.31328	4.41818
DEFA4	ENST00000297435	3.76827	2.20538	4.26585
ELANE	ENST00000263621	5.72185	2.44969	4.76611
ELANE	ENST00000590230	2.2109	NIL	2.19682
LTF	ENST00000231751	6.22109	2.01351	3.26608
LTF	ENST00000417439	6.03928	2.21119	3.03902
LTF	ENST00000426532	4.71668	2.13972	3.30116
MMP8	ENST00000236826	5.29242	2.78789	4.34081
MMP8	ENST00000438475	5.79686	3.27214	4.16735
MMP8	ENST00000528662	4.89952	2.71286	4.07078
MMP8	ENST00000531168	6.70212	4.64383	5.85946
MMP8	ENST00000533258	6.14296	3.88645	5.41685
MPO	ENST00000225275	4.92482	2.69863	3.43439
MPO	ENST00000578493	4.4878	NIL	NIL
MPO	ENST00000581022	5.11013	NIL	3.69797
LCN2	ENST00000277480	4.80296	2.28696	3.66885
LCN2	ENST00000372998	4.19603	NIL	NIL
LCN2	ENST00000373017	6.27606	3.24346	4.44318
LCN2	ENST00000487719	6.56729	4.26237	6.05888
LCN2	ENST00000488391	3.86182	2.21411	3.00295
LCN2	ENST00000494317	4.42713	NIL	3.34587
LCN2	ENST00000540948	4.28437	NIL	2.94015
