# Supplementary material for: RNA-seq Analysis Reveals Unique Transcriptome Signatures in Systemic Lupus Erythematosus Patients with Distinct Autoantibody Specificities
Source: PLoS One. 2016 Nov 11;11(11):e0166312. doi: 10.1371/journal.pone.0166312 (PMC5106032; doi:10.1371/journal.pone.0166312)
Supplement: S6 Table — (XLSX) [file pone.0166312.s018.xlsx]

## Sheet: Sheet1
Control Vs Anti-dsDNA+ SLE subgroup								Control Vs Anti-ENA+ SLE subgroup								Control Vs Anti-dsDNA+ENA+ SLE subgroup
			Cufflink Tool		DESeq Tool						Cufflink Tool		DESeq Tool						Cufflink Tool		DESeq Tool
Gene ID	Gene Name	Locus	Fold change	p value	Fold Change	p value		Gene ID	Gene Name	Locus	Fold change	p value	Fold Change	p value		Gene ID	Gene Name	Locus	Fold change	p value	Fold Change	p value
ENSG00000179869	ABCA13	chr7:48211054-48687092	4.06088	0.86625	3.07673	NA		ENSG00000143595	AQP10	chr1:154293565-154297801	2.41459	0.0700517	2.13054	1.18731e-06		ENSG00000118520	ARG1	chr6:131894283-131949369	2.12604	0.589588	2.12138	5.14348e-05
ENSG00000155966	AFF2	chrX:147582138-148082193	2.642	0.518177	2.08602	NA		ENSG00000166920	C15orf48	chr15:45722726-45878488	3.20959	0.422579	2.38037	0.00024786		ENSG00000172232	AZU1	chr19:825096-832017	3.5726	0.000101387	2.01131	NA
ENSG00000179593	ALOX15B	chr17:7942334-7952452	3.39709	0.355614	2.48308	NA		ENSG00000183019	C19orf59	chr19:7741513-7747744	2.61687	0.0806414	2.04914	0.000119248		ENSG00000133169	BEX1	chrX:102317578-102319168	2.96116	0.00941763	2.4793	NA
ENSG00000152766	ANKRD22	chr10:90581888-90611575	2.33721	0.54506	2.49379	5.972e-05		ENSG00000105974	CAV1	chr7:116164838-116201233	3.4673	0.474327	2.08392	NA		ENSG00000086548	CEACAM6	chr19:42212503-42290801	3.58756	7.09476e-06	2.01591	NA
ENSG00000143595	AQP10	chr1:154293565-154297801	2.25913	0.105784	2.06568	1.52653e-06		ENSG00000093009	CDC45	chr22:19466981-19508135	2.02977	0.350305	2.11135	9.14493e-07		ENSG00000239839	DEFA3	chr8:6854287-6875823	4.41818	7.71994e-11	2.18644	NA
ENSG00000109321	AREG	chr4:75310850-75320726	5.23619	0.00383416	2.64043	1.29008e-05		ENSG00000170312	CDK1	chr10:62538088-62554610	2.20516	0.216531	2.16913	1.84091e-07		ENSG00000164821	DEFA4	chr8:6793343-6795860	4.26585	1.31966e-08	2.04154	NA
ENSG00000066279	ASPM	chr1:197053257-197115824	2.37814	0.118473	2.48604	2.18728e-06		ENSG00000138180	CEP55	chr10:95256388-95288849	2.13133	0.0631695	2.06002	1.21094e-07		ENSG00000197561	ELANE	chr19:851013-856242	4.63487	5.78803e-07	2.20017	NA
ENSG00000064270	ATP2C2	chr16:84402132-84500967	2.59462	0.88138	2.51703	NA		ENSG00000118432	CNR1	chr6:88849582-88876078	2.92317	0.775536	2.12627	NA		ENSG00000110203	FOLR3	chr11:71825914-71850936	2.78224	0.028313	2.39711	2.28973e-06
ENSG00000172232	AZU1	chr19:825096-832017	5.01787	0.000201829	3.53837	NA		ENSG00000079393	DUSP13	chr10:76854191-76941881	2.98886	0.965715	2.66677	NA		ENSG00000257017	HP	chr16:72078187-72210777	3.48091	0.28655	2.12938	NA
ENSG00000156966	B3GNT7	chr2:232260253-232265875	3.43215	0.541955	2.65046	NA		ENSG00000177294	FBXO39	chr17:6679541-6735080	2.56339	0.0873554	2.04734	0.00035866		ENSG00000165949	IFI27	chr14:94571181-94583033	4.75047	0.000524867	3.0296	NA
ENSG00000133169	BEX1	chrX:102317578-102319168	4.0926	0.00180986	3.41412	NA		ENSG00000121742	GJB6	chr13:20796109-20806534	3.24069	0.107146	2.72244	NA		ENSG00000111537	IFNG	chr12:68383224-68628466	3.60974	0.000294059	2.15931	NA
ENSG00000089685	BIRC5	chr17:76210266-76221717	2.13927	0.913553	2.06362	5.61431e-05		ENSG00000165949	IFI27	chr14:94571181-94583033	6.21341	0.214261	3.43698	NA		ENSG00000130487	KLHDC7B	chr22:50986461-50989451	2.72246	1.55501e-05	2.33312	NA
ENSG00000101425	BPI	chr20:36838889-36965907	4.33718	0.623749	2.54213	NA		ENSG00000135424	ITGA7	chr12:56075329-56118489	2.5631	0.961913	2.6211	5.95795e-07		ENSG00000148346	LCN2	chr9:130911349-130915734	3.69894	0.00166073	2.18114	NA
ENSG00000169679	BUB1	chr2:111395274-111435691	2.39113	0.710666	2.21697	8.93999e-06		ENSG00000112984	KIF20A	chr5:137475454-137549032	2.39309	0.977426	2.03794	5.98114e-05		ENSG00000012223	LTF	chr3:46477135-46526724	3.26681	0.233183	2.06563	NA
ENSG00000156970	BUB1B	chr15:40453223-40569688	2.95105	0.845477	2.46492	2.15658e-05		ENSG00000130487	KLHDC7B	chr22:50986461-50989451	2.45042	0.00236268	2.12015	NA		ENSG00000118113	MMP8	chr11:102582525-102597781	4.44007	0.24065	2.19212	NA
ENSG00000166920	C15orf48	chr15:45722726-45878488	3.53047	0.425049	2.654	NA		ENSG00000108679	LGALS3BP	chr17:76967319-76976191	2.59858	0.75184	2.17401	NA		ENSG00000169715	MT1E	chr16:56659386-56661024	2.13129	0.390899	2.34218	4.15533e-10
ENSG00000173369	C1QB	chr1:22979254-22988031	2.72193	0.0810116	2.14415	NA		ENSG00000170866	LILRA3	chr19:54799853-54809952	2.57736	0.00277948	2.04439	0.000784923		ENSG00000078114	NEBL	chr10:21068901-21463977	3.34226	0.467663	2.32985	NA
ENSG00000159189	C1QC	chr1:22970122-22974603	3.18882	0.0801095	2.56063	NA		ENSG00000129038	LOXL1	chr15:74200423-74244478	2.09513	0.529458	2.02516	0.000135277		ENSG00000102837	OLFM4	chr13:53602893-53626192	5.55647	1.24645e-11	2.18424	NA
ENSG00000164047	CAMP	chr3:48264836-48266981	3.25102	0.00888433	2.44821	NA		ENSG00000100985	MMP9	chr20:44637546-44688784	2.70221	0.000577462	2.25453	1.54765e-05		ENSG00000115155	OTOF	chr2:26680070-26781566	5.64297	0.000443529	2.84264	NA
ENSG00000137812	CASC5	chr15:40886217-40956540	2.09709	0.884624	2.07421	6.21487e-06		ENSG00000169715	MT1E	chr16:56659386-56661024	2.59514	0.279836	2.61505	2.65027e-08		ENSG00000196415	PRTN3	chr19:840962-848175	4.59232	3.50708e-05	2.14087	NA
ENSG00000105974	CAV1	chr7:116164838-116201233	3.18001	0.396781	2.91072	6.05771e-06		ENSG00000125148	MT2A	chr16:56642110-56643409	2.68573	0.0687255	2.06757	0.000489313		ENSG00000129538	RNASE1	chr14:21269386-21271437	2.62714	0.157315	2.28968	4.5931e-06
ENSG00000164045	CDC25A	chr3:48198635-48229892	3.31958	0.390934	2.86941	5.00656e-06		ENSG00000102837	OLFM4	chr13:53602893-53626192	3.39145	0.000260236	2.13756	0.00259751		ENSG00000242550	SERPINB10	chr18:61538925-61609601	3.15526	0.381459	2.04686	NA
ENSG00000093009	CDC45	chr22:19466981-19508135	2.97695	0.499823	2.76167	7.05524e-07		ENSG00000178814	OPLAH	chr8:145104029-145118735	2.56238	0.37086	2.17831	6.94185e-07		ENSG00000074803	SLC12A1	chr15:48481233-48596275	5.06645	0.0235053	4.93185	1.63545e-31
ENSG00000094804	CDC6	chr17:38443884-38459171	2.1689	0.733444	2.21393	5.80914e-05		ENSG00000124657	OR2B6	chr6:27925018-27925960	2.73542	0.0402595	2.33067	2.74323e-05		ENSG00000248385	TARM1	chr19:54573148-54584634	2.80512	0.0591446	2.24627	0.000303008
ENSG00000184661	CDCA2	chr8:25316512-25365436	2.9647	0.332451	2.6675	1.49064e-05		ENSG00000115155	OTOF	chr2:26680070-26781566	5.88963	0.407581	2.57738	NA		ENSG00000163958	ZDHHC19	chr3:195924319-195938308	3.53511	0.0147147	2.42257	NA
ENSG00000111665	CDCA3	chr12:6949117-6961230	2.3475	0.817893	2.10912	0.000105071		ENSG00000196415	PRTN3	chr19:840962-848175	3.50077	0.00577031	2.58909	7.1579e-05		ENSG00000179639	FCER1A	chr1:159259503-159278014	-2.1438	0.00803927	-2.01721	6.99701e-07
ENSG00000146670	CDCA5	chr11:64833771-64851636	2.65487	0.565014	2.46603	8.92073e-06		ENSG00000129538	RNASE1	chr14:21269386-21271437	5.49271	0.00620849	2.91245	NA		ENSG00000173114	LRRN3	chr7:110303109-111202573	-2.16237	0.00913744	-2.06083	1.97204e-06
ENSG00000170312	CDK1	chr10:62538088-62554610	2.86864	0.151582	2.66196	2.09268e-06		ENSG00000112053	SLC26A8	chr6:35911290-35992645	2.74594	0.017052	2.35241	3.54916e-06		ENSG00000003249	DBNDD1	chr16:90071272-90114181	-2.51555	0.465011	-2.13291	0.000157595
ENSG00000167513	CDT1	chr16:88869620-88875666	2.5868	0.754543	2.30927	0.000121751		ENSG00000214872	SMTNL1	chr11:57308978-57318108	2.66536	0.0153507	2.14672	0.000139649		ENSG00000186049	KRT73	chr12:52979372-53012343	-2.53348	0.36703	-2.22758	0.000136095
ENSG00000086548	CEACAM6	chr19:42212503-42290801	4.72581	0.410409	2.80278	NA		ENSG00000186583	SPATC1	chr8:145051320-145101933	2.67131	0.977103	2.57694	5.68046e-06		ENSG00000170486	KRT72	chr12:52979372-53012343	-2.69109	0.0378862	-2.37514	4.19352e-05
ENSG00000124469	CEACAM8	chr19:42901279-43156507	4.38595	0.595469	2.62735	NA		ENSG00000196141	SPATS2L	chr2:201170603-201346986	3.11012	0.803659	2.0656	NA		ENSG00000183691	NOG	chr17:54671059-54672951	-3.02193	0.00121432	-2.83916	1.09794e-09
ENSG00000115163	CENPA	chr2:26987151-27023935	2.04381	0.933326	2.09604	0.000343484		ENSG00000184979	USP18	chr22:18632665-18660164	3.26592	0.00049642	2.0496	NA		ENSG00000135960	EDAR	chr2:109510926-109605828	-3.32818	0.0003035	-3.44221	3.02876e-19
ENSG00000138180	CEP55	chr10:95256388-95288849	2.50823	0.586525	2.43841	4.53262e-07		ENSG00000163958	ZDHHC19	chr3:195924319-195938308	3.11333	0.0506072	2.69881	NA
ENSG00000128965	CHAC1	chr15:41245159-41248710	3.53886	0.19324	3.058	NA		ENSG00000205020	CCL4L1	chr17:34538309-34540280	-2.91822	0.0897089	-2.89659	NA
ENSG00000133063	CHIT1	chr1:203181954-203242769	3.57024	0.529565	2.43324	NA		ENSG00000135960	EDAR	chr2:109510926-109605828	-2.04256	0.089087	-2.10405	9.40575e-09
ENSG00000122966	CIT	chr12:120123594-120315095	2.9097	0.9373	2.31286	NA		ENSG00000197520	FAM177B	chr1:222910548-222924147	-3.21524	0.0902292	-2.9915	1.43731e-14
ENSG00000169607	CKAP2L	chr2:113479062-113522254	2.26796	0.598688	2.1664	0.000217497		ENSG00000213934	HBG1	chr11:5269312-5271122	-4.36028	1.67217e-06	-2.30726	NA
ENSG00000184113	CLDN5	chr22:19510546-19515068	2.2373	0.0532929	2.05819	6.58272e-05		ENSG00000196565	HBG2	chr11:5274419-5667019	-5.82319	0.0218409	-2.30275	NA
ENSG00000092853	CLSPN	chr1:36185818-36235568	2.38474	0.431218	2.15104	0.000119553		ENSG00000133424	LARGE	chr22:33558211-34318829	-2.07959	0.396799	-2.27613	5.06492e-11
ENSG00000065618	COL17A1	chr10:105791043-105845760	4.56728	0.268656	2.78652	NA		ENSG00000049247	UTS2	chr1:7844379-7913572	-3.40437	0.231665	-2.3614	NA
ENSG00000096006	CRISP3	chr6:49695096-49712150	4.72621	0.111246	2.74779	NA
ENSG00000100448	CTSG	chr14:25042727-25045466	5.37757	0.000156687	2.78952	NA
ENSG00000146122	DAAM2	chr6:39760141-39902290	2.869	0.823476	2.25391	0.00108113
ENSG00000239839	DEFA3	chr8:6854287-6875823	3.90235	0.000199879	2.19175	NA
ENSG00000164821	DEFA4	chr8:6793343-6795860	3.76827	0.000279891	2.72549	NA
ENSG00000035499	DEPDC1B	chr5:59892738-59996017	2.35161	0.0901556	2.31615	2.21847e-05
ENSG00000126787	DLGAP5	chr14:55614829-55658396	2.44501	0.660839	2.02943	6.53824e-05
ENSG00000143476	DTL	chr1:212208918-212280742	2.73225	0.281082	2.57852	2.60215e-06
ENSG00000079393	DUSP13	chr10:76854191-76941881	3.16439	0.961944	2.77846	NA
ENSG00000120875	DUSP4	chr8:29190580-29208185	3.22977	0.0222364	2.70539	NA
ENSG00000129173	E2F8	chr11:19203577-19302973	3.58566	0.774685	2.79472	5.05797e-05
ENSG00000197561	ELANE	chr19:851013-856242	5.5772	4.01036e-05	3.99633	NA
ENSG00000157554	ERG	chr21:39751948-40033704	4.78288	0.437777	3.48325	NA
ENSG00000135476	ESPL1	chr12:53662082-53687427	2.68128	0.530623	2.47418	3.96415e-05
ENSG00000174371	EXO1	chr1:242011268-242058450	2.13611	0.758538	2.49852	8.33407e-06
ENSG00000117525	F3	chr1:94994780-95007356	5.53124	0.354147	2.05817	NA
ENSG00000118804	FAM47E-STBD1	chr4:77135192-77232752	2.30972	0.155584	2.24244	NA
ENSG00000177294	FBXO39	chr17:6679541-6735080	3.20012	0.0473835	2.45031	NA
ENSG00000115414	FN1	chr2:216225162-216300895	2.40671	0.829048	2.45116	NA
ENSG00000110203	FOLR3	chr11:71825914-71850936	2.61463	0.196831	2.39263	2.93132e-06
ENSG00000175592	FOSL1	chr11:65659519-65668044	2.90465	0.294967	2.39795	0.000222213
ENSG00000131153	GINS2	chr16:85645014-85723679	2.34584	0.929526	2.23423	7.09623e-07
ENSG00000121742	GJB6	chr13:20796109-20806534	3.04502	0.110371	2.76929	NA
ENSG00000139572	GPR84	chr12:54747444-54891472	2.95919	0.726504	2.34905	0.000537288
ENSG00000161835	GRASP	chr12:52400723-52409673	3.55592	0.647786	2.48823	NA
ENSG00000075218	GTSE1	chr22:46692637-46726707	2.37822	0.326841	2.13456	6.37733e-05
ENSG00000123485	HJURP	chr2:234684369-234763212	3.20247	0.192808	2.53838	2.95877e-05
ENSG00000072571	HMMR	chr5:162887208-162921064	2.08532	0.652829	2.07618	2.14844e-05
ENSG00000257017	HP	chr16:72078187-72210777	4.07011	0.336262	2.40641	NA
ENSG00000170801	HTRA3	chr4:8271491-8308838	3.32471	0.128531	2.39967	NA
ENSG00000165949	IFI27	chr14:94571181-94583033	6.6604	0.00220967	6.0049	6.94963e-37
ENSG00000122641	INHBA	chr7:41706765-41818986	3.21732	0.272226	2.70481	NA
ENSG00000164626	KCNK5	chr6:39156748-39197226	2.76	0.0164365	2.45074	NA
ENSG00000156113	KCNMA1	chr10:78629358-79398353	2.91959	0.59703	2.22139	0.000676361
ENSG00000166803	KIAA0101	chr15:64457715-64679886	2.28811	0.755478	2.23699	8.29152e-05
ENSG00000163808	KIF15	chr3:44803208-44914868	2.37723	0.384523	2.37414	1.82412e-05
ENSG00000186185	KIF18B	chr17:43002076-43025082	2.68311	0.470774	2.37293	0.000128323
ENSG00000112984	KIF20A	chr5:137475454-137549032	2.80652	0.932788	2.4132	6.71768e-05
ENSG00000142945	KIF2C	chr1:45205489-45244451	2.33396	0.994239	2.33436	4.73551e-05
ENSG00000237649	KIFC1	chr6:33359312-33377701	2.57284	0.188309	2.14366	0.000194916
ENSG00000189013	KIR2DL4	chr19:55235968-55378662	2.58028	0.834764	2.07335	NA
ENSG00000104970	KIR3DX1	chr19:55043908-55057053	3.21997	0.48599	2.61409	NA
ENSG00000130487	KLHDC7B	chr22:50986461-50989451	2.54821	0.000857812	2.51923	4.16722e-12
ENSG00000148346	LCN2	chr9:130911349-130915734	4.83068	0.188058	3.46887	NA
ENSG00000108679	LGALS3BP	chr17:76967319-76976191	2.66056	0.457984	2.53094	1.98117e-08
ENSG00000012223	LTF	chr3:46477135-46526724	5.13388	0.906652	2.71314	NA
ENSG00000160932	LY6E	chr8:144063154-144105249	2.22477	0.473553	2.00775	0.000260362
ENSG00000065328	MCM10	chr10:13203553-13253104	3.02948	0.897838	2.67906	3.4694e-06
ENSG00000165304	MELK	chr9:36572858-36677678	2.48431	0.30171	2.30488	1.3284e-06
ENSG00000148773	MKI67	chr10:129894922-129924649	2.57846	0.783423	2.14284	0.00011573
ENSG00000118113	MMP8	chr11:102582525-102597781	5.42776	0.76268	2.97936	NA
ENSG00000100985	MMP9	chr20:44637546-44688784	3.18764	0.0204353	2.46637	NA
ENSG00000121211	MND1	chr4:154265800-154336270	2.474	0.247101	2.27586	4.88775e-05
ENSG00000005381	MPO	chr17:56347216-56358296	4.90013	0.752445	3.44516	NA
ENSG00000149516	MS4A3	chr11:59824059-59838601	2.82211	0.521991	2.2006	NA
ENSG00000169715	MT1E	chr16:56659386-56661024	2.94368	0.217232	3.01568	2.48289e-10
ENSG00000125148	MT2A	chr16:56642110-56643409	2.41744	0.0816749	2.20429	3.3826e-05
ENSG00000101057	MYBL2	chr20:42295753-42345136	2.83316	0.00619591	2.51011	1.17188e-05
ENSG00000109805	NCAPG	chr4:17812524-18023499	2.64673	0.652682	2.35404	1.24027e-05
ENSG00000121152	NCAPH	chr2:97001524-97039583	2.99108	0.484959	2.44988	1.91678e-06
ENSG00000152463	OLAH	chr10:15057070-15130775	3.81007	0.225142	2.7486	NA
ENSG00000102837	OLFM4	chr13:53602893-53626192	5.37858	1.06437e-06	3.85322	NA
ENSG00000173391	OLR1	chr12:10310901-10344400	3.9032	0.513003	2.82794	NA
ENSG00000085840	ORC1	chr1:52838500-52870131	2.58826	0.0139628	2.37493	4.0856e-05
ENSG00000115155	OTOF	chr2:26680070-26781566	4.63992	0.0710134	3.86277	2.49585e-10
ENSG00000008438	PGLYRP1	chr19:46498338-46526323	3.25573	0.00251675	2.38426	NA
ENSG00000127564	PKMYT1	chr16:3013944-3030540	2.98064	0.876154	2.50039	1.39279e-05
ENSG00000122861	PLAU	chr10:75668934-75682535	2.46995	0.0307246	2.23276	0.000250149
ENSG00000051341	POLQ	chr3:121150277-121264853	3.03434	0.564955	2.26117	8.63565e-05
ENSG00000224940	PRRT4	chr7:127990378-128001739	3.34381	0.210948	2.95552	NA
ENSG00000196415	PRTN3	chr19:840962-848175	6.45578	3.81441e-07	3.40397	NA
ENSG00000163661	PTX3	chr3:156893011-157251408	2.95341	0.00324798	2.24078	NA
ENSG00000183010	PYCR1	chr17:79890259-79905477	2.45235	0.474275	2.09355	0.000192747
ENSG00000051180	RAD51	chr15:40978921-41024354	2.98041	0.679386	2.55043	1.37891e-06
ENSG00000076864	RAP1GAP	chr1:21922707-21995801	3.00892	0.543233	2.17893	0.000528869
ENSG00000090104	RGS1	chr1:192544856-192549161	3.78429	0.362125	2.7673	NA
ENSG00000129538	RNASE1	chr14:21269386-21271437	5.15297	0.0056833	4.19604	1.11022e-11
ENSG00000169397	RNASE3	chr14:21359557-21360507	2.47192	0.0131989	2.1201	NA
ENSG00000171848	RRM2	chr2:10262454-10271545	2.89422	0.428003	2.56154	4.03829e-06
ENSG00000115884	SDC1	chr2:20400557-20425194	4.93053	0.319884	3.7353	NA
ENSG00000124145	SDC4	chr20:43953927-43977064	2.9368	0.205325	2.32317	NA
ENSG00000168528	SERINC2	chr1:31882411-31907525	2.48951	0.0500434	2.30373	1.78475e-05
ENSG00000242550	SERPINB10	chr18:61538925-61609601	3.45941	0.961149	2.74627	NA
ENSG00000088827	SIGLEC1	chr20:3667616-3687775	2.52783	0.0101126	2.30627	1.21899e-05
ENSG00000154839	SKA1	chr18:47901364-47920543	2.13117	0.522904	2.04723	0.000215943
ENSG00000165480	SKA3	chr13:21727733-21750741	2.72719	0.847259	2.2883	2.5661e-05
ENSG00000079215	SLC1A3	chr5:36606456-36725297	2.98007	0.816192	2.69767	4.39949e-06
ENSG00000115902	SLC1A4	chr2:65215610-65250999	2.12771	0.469898	2.03017	1.96906e-05
ENSG00000140284	SLC27A2	chr15:50150434-50528592	2.38237	0.792718	2.39547	9.41854e-06
ENSG00000197506	SLC28A3	chr9:86890371-86955672	3.20035	0.858478	2.58673	NA
ENSG00000142583	SLC2A5	chr1:9095165-9148537	2.74762	0.393821	2.17157	2.77797e-05
ENSG00000103257	SLC7A5	chr16:87863628-87903094	2.9899	0.0088532	2.50972	5.03129e-05
ENSG00000101187	SLCO4A1	chr20:61272070-61317137	2.84603	0.419745	2.69831	NA
ENSG00000186583	SPATC1	chr8:145051320-145101933	2.77879	0.976139	2.65582	NA
ENSG00000196141	SPATS2L	chr2:201170603-201346986	2.24179	0.663494	2.08415	0.000152409
ENSG00000161888	SPC24	chr19:11200037-11266484	2.3632	0.9897	2.29218	2.80308e-05
ENSG00000152253	SPC25	chr2:169312371-169769881	2.63005	0.918078	2.39706	3.51562e-06
ENSG00000123473	STIL	chr1:47715810-47779819	2.1952	0.19217	2.02592	0.000173104
ENSG00000198829	SUCNR1	chr3:151451703-151645963	2.87603	0.0148471	2.52513	NA
ENSG00000184292	TACSTD2	chr1:59041098-59043166	2.47735	0.0319836	2.03783	NA
ENSG00000248385	TARM1	chr19:54573148-54584634	3.27341	0.102546	2.61923	NA
ENSG00000134827	TCN1	chr11:59620272-59634048	3.52153	0.623499	2.69683	NA
ENSG00000152760	TCTEX1D1	chr1:67218141-67244470	3.9437	0.25265	2.24292	NA
ENSG00000167900	TK1	chr17:76170159-76183314	2.42254	0.326879	2.03036	9.68926e-05
ENSG00000165685	TMEM52B	chr12:10310901-10344400	2.74223	0.721953	2.44166	NA
ENSG00000125657	TNFSF9	chr19:6531009-6535931	3.25814	0.0118693	2.53614	NA
ENSG00000131747	TOP2A	chr17:38544767-38574202	2.37501	0.551666	2.21935	2.12587e-05
ENSG00000088325	TPX2	chr20:30327073-30389608	2.37789	0.00810516	2.19496	4.24967e-05
ENSG00000135451	TROAP	chr12:49686413-49725514	2.73983	0.899828	2.3591	0.000153004
ENSG00000112742	TTK	chr6:80713603-80752244	2.41611	0.58117	2.17581	9.63982e-05
ENSG00000176890	TYMS	chr18:596987-712676	2.61489	0.681666	2.45062	5.75743e-06
ENSG00000154277	UCHL1	chr4:41222090-41270472	4.88584	0.126052	3.88876	NA
ENSG00000184979	USP18	chr22:18632665-18660164	2.67213	0.000465564	2.36359	3.8605e-05
ENSG00000122952	ZWINT	chr10:58116988-58121036	2.1971	0.211232	2.06472	2.58784e-05
ENSG00000154734	ADAMTS1	chr21:28208065-28217728	-2.97337	0.219386	-2.82355	8.42772e-16
ENSG00000132514	CLEC10A	chr17:6977855-6983626	-2.54061	0.620069	-2.3529	2.45967e-07
ENSG00000152207	CYSLTR2	chr13:49280950-49283498	-2.24436	0.0214348	-2.054	1.73138e-05
ENSG00000179639	FCER1A	chr1:159259503-159278014	-3.58663	0.0696499	-3.14899	1.60468e-09
ENSG00000149557	FEZ1	chr11:125315645-125369424	-2.31261	0.654441	-2.22354	0.000119863
ENSG00000179348	GATA2	chr3:128198269-128221191	-2.48037	0.541474	-2.212	7.77528e-06
ENSG00000250510	GPR162	chr12:6930710-6949018	-2.9359	0.207258	-2.64245	5.35463e-07
ENSG00000091181	IL5RA	chr3:3111232-3168297	-2.86779	0.592056	-2.20764	0.000677532
ENSG00000036448	MYOM2	chr8:1993154-2113475	-3.09081	0.276183	-2.43526	0.000130575
ENSG00000167034	NKX3-1	chr8:23536205-23540440	-2.70175	0.0724813	-2.30545	5.36259e-05
ENSG00000183691	NOG	chr17:54671059-54672951	-2.78977	0.0139068	-2.48608	4.78383e-06
ENSG00000130558	OLFM1	chr9:137967267-138013025	-3.14554	0.483558	-2.65418	6.46926e-05
ENSG00000205927	OLIG2	chr21:34285956-34444726	-2.97622	0.769868	-2.4513	0.000249385
ENSG00000183134	PTGDR2	chr11:60603468-60623444	-2.99307	0.0412181	-2.24203	0.00133845
ENSG00000159713	TPPP3	chr16:67423711-67427438	-2.91607	0.423319	-2.16708	0.00201704
